# Supplementary material for: Impact of IL-27 on hepatocyte antiviral gene expression and function
Source: Wellcome Open Res. 2016 Nov 17;1:17. [Version 1] doi: 10.12688/wellcomeopenres.9917.1 (PMC5207303; doi:10.12688/wellcomeopenres.9917.1)
Supplement: Supplementary file 1 [file wellcomeopenres-1-10688-s0000.tgz › c86c5930-4636-424a-9843-87f062eafbe2.xls]

## Sheet: IL27 Upreg genes
Upregulated genes IL27
ID	logFC	adj.P.Val	Gene.Symbol	Entrez.Gene.ID	Gene.Title	GO.Description
8169504	2.86513	0.00151642	SLC6A14	11254	solute carrier family 6 (amino acid transporter), member 14	neurotransmitter:sodium symporter activity /// integral to plasma membrane /// cellular amino acid metabolic process /// neurotransmitter transport /// amino acid transport /// amino acid transmembrane transporter activity /// symporter activity /// membrane /// brush border membrane
7914878	2.59353	3.86531e-05	LOC100289612	100289612	arsenic transactivated protein 1	---
8044669	2.57381	0.00171813	RABL2A /// RABL2B	11159 /// 11158	RAB, member of RAS oncogene family-like 2A /// RAB, member of RAS oncogene family-like 2B	nucleotide binding /// GTPase activity /// GTP binding /// small GTPase mediated signal transduction
7914180	2.49459	0.043715	SPCS2 /// LOC653566	9789 /// 653566	signal peptidase complex subunit 2 homolog (S. cerevisiae) /// signal peptidase complex subunit 2 homolog pseudogene	endoplasmic reticulum /// signal peptidase complex /// microsome /// signal peptide processing /// peptidase activity /// membrane /// integral to membrane
8124650	2.39826	0.00844231	UBD /// GABBR1	10537 /// 2550	ubiquitin D /// gamma-aminobutyric acid (GABA) B receptor, 1	protein modification process /// proteolysis /// modification-dependent protein catabolic process /// receptor activity /// G-protein coupled receptor activity /// GABA-B receptor activity /// protein binding /// extracellular region /// plasma membrane /// integral to plasma membrane /// signal transduction /// negative regulation of adenylate cyclase activity /// gamma-aminobutyric acid signali…
7927631	2.37069	0.000268827	DKK1	22943	dickkopf homolog 1 (Xenopus laevis)	signal transducer activity /// protein binding /// extracellular region /// plasma membrane /// multicellular organismal development /// growth factor activity /// negative regulation of Wnt receptor signaling pathway /// embryonic limb morphogenesis /// forebrain development /// low-density lipoprotein receptor binding
8101126	2.36604	0.00465667	CXCL10	3627	chemokine (C-X-C motif) ligand 10	extracellular region /// extracellular space /// chemotaxis /// inflammatory response /// immune response /// cell surface receptor linked signal transduction /// cell-cell signaling /// muscle organ development /// chemokine activity /// blood circulation /// positive regulation of cell proliferation /// cAMP-dependent protein kinase regulator activity
7923086	2.3398	0.000150197	ASPM	259266	asp (abnormal spindle) homolog, microcephaly associated (Drosophila)	calmodulin binding /// nucleus /// cytoplasm /// cell cycle /// mitosis /// cell division
7957458	2.31483	0.000890163	NTS	4922	neurotensin	neuropeptide hormone activity /// extracellular region /// soluble fraction /// signal transduction /// secretory granule /// cytoplasmic vesicle /// regulation of blood vessel size
8008517	2.3055	3.44734e-05	NME1 /// NME1-NME2 /// NME2	4830 /// 654364 /// 4831	non-metastatic cells 1, protein (NM23A) expressed in /// NME1-NME2 readthrough transcript /// non-metastatic cells 2, protein (NM23B) expressed in	nucleotide binding /// magnesium ion binding /// DNA binding /// deoxyribonuclease activity /// nucleoside diphosphate kinase activity /// ATP binding /// GTP binding /// nucleus /// cytoplasm /// GTP biosynthetic process /// UTP biosynthetic process /// CTP biosynthetic process /// endocytosis /// nervous system development /// negative regulation of cell proliferation /// nucleotide metabolic p…
7926259	2.30337	4.37622e-05	MCM10	55388	minichromosome maintenance complex component 10	protein binding /// nucleus /// nucleoplasm /// DNA replication /// DNA replication /// zinc ion binding /// metal ion binding
8157450	2.2473	0.000185307	ORM2 /// ORM1	5005 /// 5004	orosomucoid 2 /// orosomucoid 1	regulation of immune system process /// binding /// extracellular region /// extracellular space /// acute-phase response /// protein binding /// extracellular region /// inflammatory response
8145570	2.20571	3.28677e-05	ESCO2	157570	establishment of cohesion 1 homolog 2 (S. cerevisiae)	damaged DNA binding /// DNA-directed DNA polymerase activity /// nucleus /// DNA repair /// cell cycle /// zinc ion binding /// acyltransferase activity /// transferase activity /// metal ion binding
8007071	2.19431	3.86531e-05	CDC6	990	cell division cycle 6 homolog (S. cerevisiae)	DNA replication checkpoint /// regulation of cyclin-dependent protein kinase activity /// nucleotide binding /// chromatin binding /// protein binding /// ATP binding /// nucleus /// nucleoplasm /// cytoplasm /// spindle /// cytosol /// cell cycle /// mitosis /// traversing start control point of mitotic cell cycle /// negative regulation of DNA replication /// negative regulation of cell prolife…
8071212	2.19237	8.4837e-05	CDC45L	8318	CDC45 cell division cycle 45-like (S. cerevisiae)	DNA replication checkpoint /// protein binding /// nucleus /// nucleoplasm /// cytoplasm /// centrosome /// DNA replication /// DNA replication /// DNA replication initiation /// cell cycle
7957023	2.16099	3.84549e-05	LYZ	4069	lysozyme (renal amyloidosis)	lysozyme activity /// protein binding /// extracellular space /// inflammatory response /// metabolic process /// hydrolase activity, acting on glycosyl bonds /// cell wall macromolecule catabolic process /// cytolysis /// defense response to bacterium
8086880	2.06744	2.41243e-05	CDC25A	993	cell division cycle 25 homolog A (S. pombe)	regulation of cyclin-dependent protein kinase activity /// protein tyrosine phosphatase activity /// protein binding /// cellular_component /// intracellular /// nucleoplasm /// DNA replication /// protein amino acid dephosphorylation /// cell cycle /// mitosis /// cell proliferation /// hydrolase activity /// cell division
8146357	2.03748	0.00017067	MCM4	4173	minichromosome maintenance complex component 4	nucleotide binding /// DNA binding /// DNA helicase activity /// single-stranded DNA binding /// protein binding /// ATP binding /// nucleus /// nucleoplasm /// nucleolus /// DNA replication /// DNA replication /// DNA unwinding during replication /// DNA replication initiation /// nucleoside-triphosphatase activity /// regulation of transcription
8094278	2.03409	1.55471e-05	LCORL /// NCAPG	254251 /// 64151	ligand dependent nuclear receptor corepressor-like /// non-SMC condensin I complex, subunit G	DNA binding /// RNA polymerase II transcription factor activity /// nucleus /// transcription from RNA polymerase II promoter /// regulation of transcription /// condensin complex /// protein binding /// nucleus /// cytoplasm /// cell cycle /// mitosis /// mitotic chromosome condensation /// mitotic chromosome condensation /// cell division
7909568	2.01762	1.46956e-05	DTL	51514	denticleless homolog (Drosophila)	protein binding /// nucleus /// cytoplasm /// DNA replication /// response to DNA damage stimulus /// membrane /// modification-dependent protein catabolic process
8061471	2.01223	2.41243e-05	GINS1	9837	GINS complex subunit 1 (Psf1 homolog)	inner cell mass cell proliferation /// protein binding /// nucleus /// cytoplasm /// DNA replication
8124391	1.98758	2.86138e-05	HIST1H2AB	8335	histone cluster 1, H2ab	nucleosome /// DNA binding /// nucleus /// chromosome /// nucleosome assembly
8112902	1.9801	6.2425e-05	DHFR	1719	dihydrofolate reductase	dihydrofolate reductase activity /// cellular_component /// glycine biosynthetic process /// one-carbon metabolic process /// nucleotide biosynthetic process /// oxidoreductase activity /// NADP or NADPH binding /// oxidation reduction
7910997	1.97239	9.68404e-06	EXO1	9156	exonuclease 1	magnesium ion binding /// DNA binding /// endonuclease activity /// ribonuclease H activity /// protein binding /// nucleus /// mismatch repair /// mismatch repair /// mismatch repair /// mismatch repair /// DNA recombination /// immune response /// response to DNA damage stimulus /// meiosis /// hydrolase activity /// single-stranded DNA specific 5'-3' exodeoxyribonuclease activity /// flap endo…
7986068	1.94465	0.000367134	BLM	641	Bloom syndrome, RecQ helicase-like	regulation of cyclin-dependent protein kinase activity /// G2 phase of mitotic cell cycle /// nucleotide binding /// bubble DNA binding /// telomere maintenance /// double-strand break repair via homologous recombination /// DNA strand annealing activity /// chromosome, telomeric region /// lateral element /// male germ cell nucleus /// p53 binding /// DNA binding /// helicase activity /// ATP bi…
8015769	1.90957	0.000330043	BRCA1	672	breast cancer 1, early onset	ubiquitin ligase complex /// double-strand break repair via homologous recombination /// condensed chromosome /// damaged DNA binding /// transcription coactivator activity /// ubiquitin-protein ligase activity /// intracellular /// nucleus /// nucleoplasm /// cytoplasm /// DNA replication /// postreplication repair /// regulation of transcription from RNA polymerase II promoter /// regulation of…
8149955	1.90241	9.38522e-05	PBK	55872	PDZ binding kinase	nucleotide binding /// protein serine/threonine kinase activity /// protein binding /// ATP binding /// cellular_component /// protein amino acid phosphorylation /// mitosis /// transferase activity
8127031	1.8711	0.000107331	MCM3	4172	minichromosome maintenance complex component 3	nucleotide binding /// DNA binding /// protein binding /// ATP binding /// nucleus /// nucleoplasm /// alpha DNA polymerase:primase complex /// nucleolus /// centrosome /// DNA replication /// DNA replication /// DNA replication initiation /// cell cycle /// nucleoside-triphosphatase activity /// regulation of transcription
8142061	1.85036	0.00197751	PUS7	54517	pseudouridylate synthase 7 homolog (S. cerevisiae)	pseudouridine synthesis /// RNA binding /// tRNA processing /// pseudouridine synthase activity /// isomerase activity
8146685	1.83705	0.00019154	RRS1	23212	RRS1 ribosome biogenesis regulator homolog (S. cerevisiae)	nucleus /// nucleolus /// ribosome biogenesis
8019842	1.81454	0.000244207	TYMS	7298	thymidylate synthetase	thymidylate synthase activity /// thymidylate synthase activity /// cytosol /// nucleobase, nucleoside, nucleotide and nucleic acid metabolic process /// dTMP biosynthetic process /// DNA replication /// DNA repair /// methyltransferase activity /// deoxyribonucleoside monophosphate biosynthetic process /// nucleotide biosynthetic process /// transferase activity /// response to organophosphorus …
7982792	1.80251	0.000683232	RAD51	5888	RAD51 homolog (RecA homolog, E. coli) (S. cerevisiae)	recombinase activity /// nucleotide binding /// double-strand break repair via homologous recombination /// condensed nuclear chromosome /// damaged DNA binding /// double-stranded DNA binding /// double-stranded DNA binding /// single-stranded DNA binding /// single-stranded DNA binding /// ATP binding /// nucleus /// nucleus /// nucleoplasm /// DNA unwinding during replication /// DNA repair //…
7934026	1.79141	8.4189e-06	DNA2	1763	DNA replication helicase 2 homolog (yeast)	nucleotide binding /// DNA binding /// ATP-dependent DNA helicase activity /// helicase activity /// ATP binding /// nucleoplasm /// mitochondrion /// gamma DNA polymerase complex /// mitochondrial DNA replication /// base-excision repair /// hydrolase activity /// ATPase activity /// site-specific endodeoxyribonuclease activity, specific for altered base /// 5'-flap endonuclease activity /// DNA…
8040440	1.77639	0.00365143	GEN1	348654	Gen homolog 1, endonuclease (Drosophila)	magnesium ion binding /// DNA binding /// endonuclease activity /// nucleus /// DNA repair /// response to DNA damage stimulus /// hydrolase activity
8141950	1.77202	2.94899e-07	RELN	5649	reelin	cell morphogenesis involved in differentiation /// neuron migration /// protein serine/threonine/tyrosine kinase activity /// calcium ion binding /// protein binding /// extracellular region /// proteinaceous extracellular matrix /// extracellular space /// cytoplasm /// cell adhesion /// multicellular organismal development /// axon guidance /// brain development /// locomotory behavior /// pept…
8082350	1.7624	0.000612746	MCM2	4171	minichromosome maintenance complex component 2	nucleotide binding /// chromatin /// DNA binding /// DNA replication origin binding /// protein binding /// ATP binding /// nucleus /// nucleoplasm /// nuclear origin of replication recognition complex /// DNA replication /// DNA replication /// DNA unwinding during replication /// DNA replication initiation /// nucleosome assembly /// cell cycle /// zinc ion binding /// regulation of transcripti…
8157446	1.75928	9.66983e-05	ORM1	5004	orosomucoid 1	regulation of immune system process /// protein binding /// extracellular region /// extracellular space /// acute-phase response /// inflammatory response
8179495	1.7587	0.0321318	PSMB9	5698	proteasome (prosome, macropain) subunit, beta type, 9 (large multifunctional peptidase 2)	threonine-type endopeptidase activity /// nucleus /// cytoplasm /// cytosol /// proteasome core complex /// immune response /// peptidase activity /// anaphase-promoting complex-dependent proteasomal ubiquitin-dependent protein catabolic process /// negative regulation of ubiquitin-protein ligase activity during mitotic cell cycle /// positive regulation of ubiquitin-protein ligase activity durin…
8055426	1.75817	0.000609921	MCM6	4175	minichromosome maintenance complex component 6	nucleotide binding /// DNA binding /// DNA helicase activity /// single-stranded DNA binding /// ATP binding /// nucleus /// nucleoplasm /// DNA replication /// DNA replication /// DNA unwinding during replication /// DNA replication initiation /// cell cycle /// identical protein binding /// regulation of transcription
7940561	1.75449	7.64159e-05	FEN1	2237	flap structure-specific endonuclease 1	magnesium ion binding /// damaged DNA binding /// double-stranded DNA binding /// endonuclease activity /// ribonuclease H activity /// protein binding /// nucleus /// mitochondrion /// DNA replication /// double-strand break repair /// double-stranded DNA specific exodeoxyribonuclease activity /// 5'-3' exonuclease activity /// UV protection /// hydrolase activity /// 5'-flap endonuclease activi…
8124527	1.75376	0.00015118	HIST1H1B	3009	histone cluster 1, H1b	nucleosome /// DNA binding /// protein binding /// nucleus /// chromosome /// nucleosome assembly /// muscle organ development
7978846	1.73582	0.000215507	POLE2	5427	polymerase (DNA directed), epsilon 2 (p59 subunit)	DNA binding /// DNA-directed DNA polymerase activity /// nucleus /// nucleoplasm /// DNA-dependent DNA replication /// DNA repair /// nucleotide-excision repair, DNA gap filling /// transferase activity /// nucleotidyltransferase activity
8104234	1.73261	7.5312e-05	TRIP13	9319	thyroid hormone receptor interactor 13	nucleotide binding /// transcription cofactor activity /// ATP binding /// nucleus /// transcription from RNA polymerase II promoter /// nucleoside-triphosphatase activity /// identical protein binding
7958455	1.73112	0.00126536	UNG	7374	uracil-DNA glycosylase	uracil DNA N-glycosylase activity /// protein binding /// nucleus /// mitochondrion /// base-excision repair /// response to DNA damage stimulus /// metabolic process /// hydrolase activity, hydrolyzing N-glycosyl compounds /// interspecies interaction between organisms
8060813	1.71941	0.000133764	MCM8	84515	minichromosome maintenance complex component 8	nucleotide binding /// DNA binding /// ATP binding /// nucleus /// nucleoplasm /// DNA replication /// DNA replication /// cell cycle /// nucleoside-triphosphatase activity /// regulation of transcription
7982663	1.71398	9.68404e-06	BUB1B	701	budding uninhibited by benzimidazoles 1 homolog beta (yeast)	nucleotide binding /// outer kinetochore of condensed chromosome /// protein serine/threonine kinase activity /// protein binding /// ATP binding /// nucleus /// anaphase-promoting complex /// cytoplasm /// cytosol /// apoptosis /// cell cycle /// spindle organization /// mitotic metaphase/anaphase transition /// mitotic cell cycle checkpoint /// cell proliferation /// transferase activity /// an…
8124437	1.71386	0.0113553	HIST1H3F	8968	histone cluster 1, H3f	nucleosome /// DNA binding /// protein binding /// nucleus /// chromosome /// nucleosome assembly
7914851	1.70583	8.80503e-05	CLSPN	63967	claspin homolog (Xenopus laevis)	DNA binding /// protein binding /// cellular_component /// nucleus /// nucleoplasm /// chromosome /// DNA replication /// DNA repair /// response to DNA damage stimulus /// cell cycle /// biological_process
8144153	1.70113	5.59505e-06	NCAPG2	54892	non-SMC condensin II complex, subunit G2	binding /// nucleus /// cell cycle /// mitosis /// chromosome condensation /// cell division
8040223	1.69881	1.82627e-05	RRM2	6241	ribonucleotide reductase M2	ribonucleoside-diphosphate reductase activity /// iron ion binding /// protein binding /// cytoplasm /// cytosol /// DNA replication /// deoxyribonucleoside diphosphate metabolic process /// deoxyribonucleotide biosynthetic process /// oxidoreductase activity /// protein oligomerization /// oxidation reduction
7942527	1.69684	0.000130601	POLD3	10714	polymerase (DNA-directed), delta 3, accessory subunit	DNA synthesis during DNA repair /// DNA-directed DNA polymerase activity /// protein binding /// nucleus /// nucleoplasm /// nucleotide-excision repair, DNA gap filling /// mismatch repair /// transferase activity /// nucleotidyltransferase activity /// delta DNA polymerase complex
7940147	1.69464	0.00184484	FAM111B	374393	family with sequence similarity 111, member B	catalytic activity
7933707	1.68263	1.46956e-05	ZWINT	11130	ZW10 interactor	mitotic sister chromatid segregation /// condensed chromosome kinetochore /// nucleus /// cell cycle /// spindle organization /// mitotic cell cycle checkpoint /// protein N-terminus binding /// phosphoinositide-mediated signaling /// cell division /// establishment of localization in cell
8119595	1.68255	0.000756516	RPL7L1	285855	ribosomal protein L7-like 1	structural constituent of ribosome /// protein binding /// intracellular /// ribosome /// translation /// large ribosomal subunit /// transcription regulator activity
8144036	1.67816	0.000693389	XRCC2	7516	X-ray repair complementing defective repair in Chinese hamster cells 2	double-strand break repair via homologous recombination /// in utero embryonic development /// DNA binding /// ATP binding /// nucleus /// DNA repair /// DNA recombination /// response to DNA damage stimulus /// meiosis /// DNA-dependent ATPase activity /// response to X-ray /// response to gamma radiation /// negative regulation of neuron apoptosis /// positive regulation of neurogenesis
7959408	1.66324	1.6501e-05	KNTC1	9735	kinetochore associated 1	condensed chromosome kinetochore /// spindle pole /// protein binding /// nucleus /// cytoplasm /// kinetochore microtubule /// protein complex assembly /// cell cycle /// mitosis /// mitotic cell cycle checkpoint /// regulation of exit from mitosis /// cell division
8112376	1.64877	3.11645e-05	CENPK	64105	centromere protein K	chromosome, centromeric region /// protein binding /// nucleus /// chromosome /// positive regulation of transcription from RNA polymerase II promoter
8001133	1.6453	0.000241853	SHCBP1	79801	SHC SH2-domain binding protein 1	protein binding /// SH2 domain binding
7968484	1.64136	0.000829131	BRCA2	675	breast cancer 2, early onset	double-strand break repair via homologous recombination /// oocyte maturation /// inner cell mass cell proliferation /// single-stranded DNA binding /// histone acetyltransferase activity /// protein binding /// nucleus /// nucleoplasm /// cytoplasm /// centrosome /// nucleotide-excision repair /// DNA recombination /// regulation of transcription, DNA-dependent /// response to DNA damage stimulu…
8048171	1.64102	0.0049003	DKFZp434H1419	150967	hypothetical protein DKFZp434H1419	---
8146130	1.6386	3.64818e-05	GINS4	84296	GINS complex subunit 4 (Sld5 homolog)	protein binding /// nucleus /// cytoplasm /// DNA replication
8043602	1.63772	2.86138e-05	NCAPH	23397	non-SMC condensin I complex, subunit H	mitotic cell cycle /// condensin complex /// nucleus /// cytoplasm /// mitosis /// mitotic chromosome condensation /// cell division
8003204	1.63743	4.88158e-05	GINS2	51659	GINS complex subunit 2 (Psf2 homolog)	protein binding /// nucleus /// DNA replication
8109830	1.63498	0.000258252	CCDC99	54908	coiled-coil domain containing 99	---
8077731	1.63402	1.60398e-05	FANCD2	2177	Fanconi anemia, complementation group D2	molecular_function /// protein binding /// cellular_component /// nucleus /// chromosome /// DNA repair /// response to DNA damage stimulus /// cell cycle /// biological_process /// response to gamma radiation
7952830	1.62456	2.41243e-05	NCAPD3	23310	non-SMC condensin II complex, subunit D3	nuclear condensin complex /// binding /// nucleus /// cell cycle /// mitosis /// mitotic chromosome condensation /// cell division
8124388	1.62247	0.00141538	HIST1H3B	8358	histone cluster 1, H3b	---
8006634	1.61774	0.00307054	PIGW	284098	phosphatidylinositol glycan anchor biosynthesis, class W	endoplasmic reticulum /// endoplasmic reticulum membrane /// endoplasmic reticulum membrane /// O-acyltransferase activity /// membrane /// integral to membrane /// preassembly of GPI anchor in ER membrane /// transferase activity, transferring acyl groups
7929438	1.61717	9.91769e-05	HELLS	3070	helicase, lymphoid-specific	nucleotide binding /// urogenital system development /// DNA binding /// chromatin binding /// helicase activity /// ATP binding /// nucleus /// centromeric heterochromatin /// DNA methylation /// methylation-dependent chromatin silencing /// anti-apoptosis /// cell cycle /// mitosis /// multicellular organismal development /// maintenance of DNA methylation /// hydrolase activity /// centromeric…
7989915	1.61492	0.000906346	TIPIN	54962	TIMELESS interacting protein	DNA replication checkpoint /// nuclear chromatin /// protein binding /// nucleus /// cytoplasm /// response to DNA damage stimulus /// cell cycle /// mitosis /// positive regulation of cell proliferation /// intra-S DNA damage checkpoint /// regulation of DNA replication during S phase /// replication fork protection /// cell division
8111960	1.61057	3.56544e-05	C5orf34	375444	chromosome 5 open reading frame 34	---
7957890	1.60553	0.00224166	UTP20	27340	UTP20, small subunit (SSU) processome component, homolog (yeast)	protein binding /// nucleus /// nucleolus /// small nucleolar ribonucleoprotein complex /// negative regulation of cell proliferation
8124394	1.60092	0.00111133	HIST1H2BB	3018	histone cluster 1, H2bb	nucleosome /// DNA binding /// nucleus /// chromosome /// nucleosome assembly
7907183	1.59561	2.41243e-05	C1orf112	55732	chromosome 1 open reading frame 112	---
8089372	1.59017	2.84556e-05	KIAA1524	57650	KIAA1524	protein binding /// cytoplasm /// membrane /// integral to membrane
8072687	1.58912	0.000438483	MCM5	4174	minichromosome maintenance complex component 5	nucleotide binding /// DNA binding /// protein binding /// ATP binding /// nucleus /// nucleoplasm /// DNA replication /// DNA replication /// DNA replication initiation /// regulation of transcription
7989647	1.58731	4.2639e-05	KIAA0101 /// CSNK1G1	9768 /// 53944	KIAA0101 /// casein kinase 1, gamma 1	nucleus /// mitochondrion /// nucleotide binding /// protein serine/threonine kinase activity /// ATP binding /// cytoplasm /// protein amino acid phosphorylation /// Wnt receptor signaling pathway /// transferase activity
7964145	1.58152	0.000226892	TIMELESS	8914	timeless homolog (Drosophila)	nuclear chromatin /// morphogenesis of an epithelium /// protein binding /// nucleus /// response to DNA damage stimulus /// cell cycle /// mitosis /// multicellular organismal development /// circadian rhythm /// detection of abiotic stimulus /// negative regulation of transcription /// regulation of S phase /// regulation of cell proliferation /// cell division
7929078	1.58126	8.10489e-05	KIF20B	9585	kinesin family member 20B	nucleotide binding /// microtubule motor activity /// ATP binding /// nucleus /// nucleoplasm /// nucleoplasm /// nucleolus /// nucleolus /// cytoplasm /// centrosome /// centrosome /// microtubule /// microtubule-based movement /// cell cycle /// cell cycle arrest /// regulation of mitosis /// ATPase activity /// ATPase activity /// WW domain binding /// WW domain binding /// cell division
8079237	1.56949	3.86531e-05	KIF15	56992	kinesin family member 15	nucleotide binding /// DNA binding /// microtubule motor activity /// ATP binding /// cytoplasm /// centrosome /// spindle /// plus-end kinesin complex /// microtubule /// microtubule-based movement /// mitosis /// cell proliferation
7910416	1.56658	0.00276647	URB2	9816	URB2 ribosome biogenesis 2 homolog (S. cerevisiae)	nucleus /// nucleolus
7979281	1.56332	0.000151424	WDHD1	11169	WD repeat and HMG-box DNA binding protein 1	DNA binding /// nucleus /// nucleoplasm /// nucleolus /// cytoplasm
7919612	1.56033	5.74532e-05	HIST2H3D /// HIST2H3C /// HIST2H3A	653604 /// 126961 /// 333932	histone cluster 2, H3d /// histone cluster 2, H3c /// histone cluster 2, H3a	nucleosome /// DNA binding /// protein binding /// nucleus /// chromosome /// nucleosome assembly
7983306	1.55711	5.37518e-05	WDR76	79968	WD repeat domain 76	---
8050507	1.55311	0.000978133	WDR35	57539	WD repeat domain 35	---
7935146	1.5423	6.85664e-05	NOC3L	64318	nucleolar complex associated 3 homolog (S. cerevisiae)	nucleus /// nucleolus /// nuclear speck
8132843	1.539	0.000407067	HAUS6	54801	HAUS augmin-like complex, subunit 6	cytoplasm /// centrosome /// spindle /// cytoskeleton /// microtubule /// cell cycle /// mitosis /// cell division /// HAUS complex
7985829	1.52377	1.46956e-05	FANCI	55215	Fanconi anemia, complementation group I	protein binding /// nucleus /// chromosome /// DNA repair /// response to DNA damage stimulus /// cell cycle
8017262	1.52226	0.000122736	BRIP1	83990	BRCA1 interacting protein C-terminal helicase 1	DNA damage checkpoint /// nucleotide binding /// DNA binding /// ATP-dependent DNA helicase activity /// helicase activity /// protein binding /// ATP binding /// nucleus /// cytoplasm /// nucleobase, nucleoside, nucleotide and nucleic acid metabolic process /// double-strand break repair /// regulation of transcription from RNA polymerase II promoter /// response to DNA damage stimulus /// hydro…
8171879	1.51849	0.000656402	LOC389842	389842	similar to RAN binding protein 1	---
7937915	1.51535	1.46956e-05	RRM1	6240	ribonucleotide reductase M1	ribonucleoside-diphosphate reductase activity /// protein binding /// ATP binding /// cytoplasm /// cytosol /// ribonucleoside-diphosphate reductase complex /// DNA replication /// deoxyribonucleotide biosynthetic process /// oxidoreductase activity /// purine nucleotide binding /// protein oligomerization /// oxidation reduction
7912659	1.51403	0.000787162	AGMAT	79814	agmatine ureohydrolase (agmatinase)	mitochondrion /// spermidine biosynthetic process /// agmatinase activity /// putrescine biosynthetic process /// hydrolase activity /// manganese ion binding /// metal ion binding
8056572	1.51049	1.57467e-05	SPC25	57405	SPC25, NDC80 kinetochore complex component, homolog (S. cerevisiae)	condensed chromosome kinetochore /// protein binding /// nucleus /// cell cycle /// mitosis /// cell division
8055702	1.50948	0.00800921	NMI	9111	N-myc (and STAT) interactor	transcription cofactor activity /// protein binding /// cytoplasm /// transcription from RNA polymerase II promoter /// inflammatory response /// JAK-STAT cascade
7942832	1.5093	8.72259e-05	C11orf82	220042	chromosome 11 open reading frame 82	nucleus /// cytoplasm /// apoptosis /// cell cycle /// cell cycle arrest
7941214	1.50695	0.000707875	POLA2	23649	polymerase (DNA directed), alpha 2 (70kD subunit)	protein import into nucleus, translocation /// molecular_function /// DNA binding /// DNA-directed DNA polymerase activity /// protein binding /// nucleus /// nucleoplasm /// alpha DNA polymerase:primase complex /// DNA replication /// protein heterodimerization activity
8097356	1.50679	1.46956e-05	PLK4	10733	polo-like kinase 4 (Drosophila)	nucleotide binding /// protein serine/threonine kinase activity /// protein tyrosine kinase activity /// protein binding /// ATP binding /// protein amino acid phosphorylation /// transferase activity
7945014	1.50095	2.84556e-05	CHEK1	1111	CHK1 checkpoint homolog (S. pombe)	DNA damage checkpoint /// regulation of cyclin-dependent protein kinase activity /// G2/M transition of mitotic cell cycle /// nucleotide binding /// condensed nuclear chromosome /// protein serine/threonine kinase activity /// protein serine/threonine kinase activity /// protein binding /// ATP binding /// nucleus /// nucleoplasm /// replication fork /// cytoplasm /// DNA replication /// DNA rep…
8141395	1.49391	7.39094e-05	MCM7	4176	minichromosome maintenance complex component 7	nucleotide binding /// chromatin /// DNA binding /// DNA helicase activity /// single-stranded DNA binding /// protein binding /// ATP binding /// nucleus /// nucleoplasm /// cytoplasm /// DNA replication /// DNA replication /// DNA unwinding during replication /// DNA replication initiation /// response to DNA damage stimulus /// cell cycle /// cell proliferation /// nucleoside-triphosphatase ac…
7929258	1.49117	4.50431e-05	KIF11	3832	kinesin family member 11	nucleotide binding /// spindle pole /// microtubule motor activity /// ATP binding /// kinesin complex /// spindle microtubule /// microtubule-based movement /// cell cycle /// mitotic spindle organization /// mitosis /// mitotic centrosome separation /// chromatin remodeling complex /// spindle pole body organization /// cell division
8020411	1.48814	0.00062349	SNRPD1	6632	small nuclear ribonucleoprotein D1 polypeptide 16kDa	spliceosome assembly /// spliceosomal snRNP biogenesis /// RNA binding /// protein binding /// nucleus /// nucleoplasm /// spliceosomal complex /// cytoplasm /// cytosol /// RNA splicing /// small nuclear ribonucleoprotein complex
7951535	1.48625	0.000217678	KDELC2	143888	KDEL (Lys-Asp-Glu-Leu) containing 2	endoplasmic reticulum /// endoplasmic reticulum lumen
8044473	1.48527	0.000915836	POLR1B	84172	polymerase (RNA) I polypeptide B, 128kDa	DNA binding /// DNA-directed RNA polymerase activity /// protein binding /// nucleus /// nucleoplasm /// nucleolus /// transcription /// zinc ion binding /// transferase activity /// nucleotidyltransferase activity /// ribonucleoside binding /// metal ion binding
8129763	1.48333	1.46956e-05	FAM54A	113115	family with sequence similarity 54, member A	---
8040578	1.48277	7.11803e-06	CENPO	79172	centromere protein O	chromosome, centromeric region /// protein binding /// nucleus /// chromosome /// chromosome segregation /// cell division
8099107	1.47739	0.000704566	LYAR	55646	Ly1 antibody reactive homolog (mouse)	protein binding /// nucleus /// nucleolus /// zinc ion binding /// metal ion binding
8089875	1.47493	0.000154394	POLQ	10721	polymerase (DNA directed), theta	nucleotide binding /// damaged DNA binding /// DNA-directed DNA polymerase activity /// ATP binding /// nucleoplasm /// DNA replication /// DNA repair /// response to DNA damage stimulus /// transferase activity /// nucleotidyltransferase activity
8034772	1.46871	3.56544e-05	ASF1B	55723	ASF1 anti-silencing function 1 homolog B (S. cerevisiae)	chromatin /// nucleus /// chromatin assembly or disassembly /// nucleosome assembly /// multicellular organismal development /// spermatogenesis /// chromatin modification /// cell differentiation /// histone binding /// regulation of transcription
7950654	1.46557	0.000242324	ALG8	79053	asparagine-linked glycosylation 8, alpha-1,3-glucosyltransferase homolog (S. cerevisiae)	alpha-1,3-mannosyltransferase activity /// endoplasmic reticulum /// endoplasmic reticulum membrane /// protein amino acid N-linked glycosylation /// membrane /// integral to membrane /// transferase activity, transferring hexosyl groups
8081786	1.46342	0.00618386	QTRTD1	79691	queuine tRNA-ribosyltransferase domain containing 1	mitochondrion /// zinc ion binding /// queuine tRNA-ribosyltransferase activity /// queuosine biosynthetic process /// transferase activity, transferring glycosyl groups /// metal ion binding
7914334	1.45333	4.44703e-05	SNRNP40	9410	small nuclear ribonucleoprotein 40kDa (U5)	nuclear mRNA splicing, via spliceosome /// protein binding /// nucleus /// spliceosomal complex /// U5 snRNP /// small nucleolar ribonucleoprotein complex /// RNA splicing /// RNA splicing factor activity, transesterification mechanism
8152582	1.45264	0.000891822	DSCC1	79075	defective in sister chromatid cohesion 1 homolog (S. cerevisiae)	chromosome, centromeric region /// chromatin /// DNA binding /// protein binding /// nucleus /// nucleoplasm /// DNA replication /// cell cycle /// maintenance of mitotic sister chromatid cohesion
7954330	1.45227	0.00580447	SLCO1B3 /// ELMOD3	28234 /// 84173	solute carrier organic anion transporter family, member 1B3 /// ELMO/CED-12 domain containing 3	transporter activity /// plasma membrane /// plasma membrane /// integral to plasma membrane /// ion transport /// organic anion transmembrane transporter activity /// bile acid transmembrane transporter activity /// organic anion transport /// cytoskeleton /// phagocytosis
8040419	1.44894	0.0056166	MYCN	4613	v-myc myelocytomatosis viral related oncogene, neuroblastoma derived (avian)	chromatin /// transcription factor activity /// protein binding /// nucleus /// regulation of transcription from RNA polymerase II promoter
7913712	1.44539	0.00234255	FUSIP1	10772	FUS interacting protein (serine/arginine-rich) 1	nucleotide binding /// assembly of spliceosomal tri-snRNP /// RNA binding /// nucleus /// nucleoplasm /// cytoplasm /// mRNA splice site selection /// mRNA splice site selection /// mRNA export from nucleus /// RNA splicing /// cytoplasmic transport /// nuclear speck /// RNA splicing factor activity, transesterification mechanism /// regulation of transcription /// negative regulation of nuclear …
7909708	1.44498	0.000393066	CENPF	1063	centromere protein F, 350/400ka (mitosin)	G2 phase of mitotic cell cycle /// chromatin /// spindle pole /// outer kinetochore of condensed chromosome /// outer kinetochore of condensed chromosome /// chromatin binding /// nucleus /// nuclear envelope /// chromosome /// cytoplasm /// DNA replication /// mitosis /// mitotic cell cycle spindle assembly checkpoint /// multicellular organismal development /// muscle organ development /// prot…
8025429	1.4437	0.00603114	HNRNPM	4670	heterogeneous nuclear ribonucleoprotein M	nucleotide binding /// nuclear mRNA splicing, via spliceosome /// nuclear mRNA splicing, via spliceosome /// RNA binding /// nucleus /// spliceosomal complex /// nucleolus /// integral to plasma membrane /// RNA splicing /// protein domain specific binding
8002303	1.44073	0.000757349	NQO1	1728	NAD(P)H dehydrogenase, quinone 1	NAD(P)H dehydrogenase (quinone) activity /// cytochrome-b5 reductase activity /// cytoplasm /// xenobiotic metabolic process /// nitric oxide biosynthetic process /// synaptic transmission, cholinergic /// electron carrier activity /// response to toxin /// oxidoreductase activity /// coenzyme binding /// oxidation reduction
8117594	1.44041	0.00141526	HIST1H2BM	8342	histone cluster 1, H2bm	nucleosome /// DNA binding /// nucleus /// chromosome /// nucleosome assembly
7985213	1.44014	0.00151642	CHRNA5	1138	cholinergic receptor, nicotinic, alpha 5	nicotinic acetylcholine-activated cation-selective channel activity /// ion channel activity /// extracellular ligand-gated ion channel activity /// plasma membrane /// nicotinic acetylcholine-gated receptor-channel complex /// ion transport /// signal transduction /// synaptic transmission /// acetylcholine receptor activity /// integral to membrane /// cell junction /// behavioral response to n…
7916167	1.43666	1.89806e-05	ORC1L	4998	origin recognition complex, subunit 1-like (yeast)	nucleotide binding /// DNA binding /// protein binding /// ATP binding /// nucleus /// nucleoplasm /// cytosol /// DNA replication /// DNA replication /// DNA replication initiation /// nucleoside-triphosphatase activity
7996891	1.43566	0.00120577	CIRH1A	84916	cirrhosis, autosomal recessive 1A (cirhin)	molecular_function /// nucleus /// nucleolus /// biological_process
8102560	1.43536	0.000180347	MAD2L1	4085	MAD2 mitotic arrest deficient-like 1 (yeast)	condensed chromosome kinetochore /// protein binding /// nucleus /// nuclear pore /// cytoplasm /// cytosol /// cytosol /// cell cycle /// mitosis /// mitotic cell cycle checkpoint /// anaphase-promoting complex-dependent proteasomal ubiquitin-dependent protein catabolic process /// protein homodimerization activity /// perinuclear region of cytoplasm /// cell division /// negative regulation of …
8155214	1.43515	6.74346e-06	MELK	9833	maternal embryonic leucine zipper kinase	nucleotide binding /// protein serine/threonine kinase activity /// protein binding /// ATP binding /// cytoplasm /// protein amino acid phosphorylation /// transferase activity
8090018	1.42624	0.0152788	PARP9	83666	poly (ADP-ribose) polymerase family, member 9	molecular_function /// NAD+ ADP-ribosyltransferase activity /// nucleus /// cell migration /// transferase activity
8107706	1.42403	0.000103787	LMNB1	4001	lamin B1	structural molecule activity /// nucleus /// lamin filament /// membrane
7955736	1.41908	4.35966e-05	ESPL1	9700	extra spindle pole bodies homolog 1 (S. cerevisiae)	mitotic sister chromatid segregation /// meiotic spindle organization /// cytokinesis /// protein binding /// nucleus /// cytoplasm /// centrosome /// proteolysis /// apoptosis /// chromosome segregation /// peptidase activity /// cysteine-type peptidase activity /// establishment of mitotic spindle localization /// homologous chromosome segregation /// positive regulation of mitotic metaphase/an…
8158714	1.41865	0.00403437	EXOSC2	23404	exosome component 2	3'-5'-exoribonuclease activity /// exosome (RNase complex) /// exonuclease activity /// protein binding /// nucleus /// nucleolus /// cytoplasm /// rRNA processing /// 7S RNA binding /// hydrolase activity
8177947	1.41672	0.00832879	TCF19	6941	transcription factor 19	transcription factor activity /// protein binding /// nucleus /// regulation of transcription from RNA polymerase II promoter /// zinc ion binding /// cell proliferation /// regulation of transcription /// metal ion binding
7997381	1.41486	5.59505e-06	CENPN	55839	centromere protein N	chromosome, centromeric region /// condensed chromosome kinetochore /// nucleus /// chromosome
7970513	1.41226	0.000933563	SKA3	221150	spindle and kinetochore associated complex subunit 3	outer kinetochore of condensed chromosome /// protein binding /// spindle microtubule /// cell cycle /// chromosome segregation /// mitosis /// regulation of microtubule polymerization or depolymerization /// cell division
7953218	1.40695	4.77733e-05	RAD51AP1	10635	RAD51 associated protein 1	double-strand break repair via homologous recombination /// DNA binding /// double-stranded DNA binding /// single-stranded DNA binding /// RNA binding /// protein binding /// nucleus /// DNA repair /// response to DNA damage stimulus
8062766	1.40372	7.81458e-05	MYBL2	4605	v-myb myeloblastosis viral oncogene homolog (avian)-like 2	transcription factor activity /// nucleus /// regulation of transcription
8174047	1.40103	0.0062194	TIMM8A	1678	translocase of inner mitochondrial membrane 8 homolog A (yeast)	protein binding /// mitochondrion /// mitochondrial inner membrane /// nervous system development /// zinc ion binding /// protein transport /// membrane /// mitochondrial intermembrane space protein transporter complex /// protein import into mitochondrial inner membrane /// metal ion binding /// intracellular protein transmembrane transport
8179228	1.395	0.00134195	TCF19	6941	transcription factor 19	transcription factor activity /// protein binding /// nucleus /// regulation of transcription from RNA polymerase II promoter /// zinc ion binding /// cell proliferation /// regulation of transcription /// metal ion binding
8066074	1.38986	1.48912e-05	DSN1	79980	DSN1, MIND kinetochore complex component, homolog (S. cerevisiae)	MIS12/MIND type complex /// protein binding /// nucleus /// cytoplasm /// cell cycle /// chromosome segregation /// mitosis /// cell division
8156982	1.38956	2.41243e-05	SMC2	10592	structural maintenance of chromosomes 2	nucleotide binding /// nuclear chromosome /// condensin complex /// protein binding /// ATP binding /// nucleus /// cytoplasm /// cell cycle /// mitosis /// mitotic chromosome condensation /// protein heterodimerization activity /// cell division
8068478	1.38914	0.000497473	CHAF1B	8208	chromatin assembly factor 1, subunit B (p60)	chromatin binding /// nucleus /// nucleoplasm /// chromatin assembly complex /// cytoplasm /// mitochondrion /// cytosol /// DNA replication /// DNA repair /// DNA replication-dependent nucleosome assembly /// protein complex assembly /// response to DNA damage stimulus /// cell cycle /// histone binding /// regulation of transcription /// unfolded protein binding
8096635	1.38474	0.00116704	NFKB1	4790	nuclear factor of kappa light polypeptide gene enhancer in B-cells 1	negative regulation of cytokine production /// transcription factor activity /// protein binding /// nucleus /// nucleoplasm /// cytoplasm /// cytosol /// apoptosis /// anti-apoptosis /// inflammatory response /// signal transduction /// positive regulation of specific transcription from RNA polymerase II promoter /// negative regulation of specific transcription from RNA polymerase II promoter /…
8147548	1.3834	0.000330043	POP1	10940	processing of precursor 1, ribonuclease P/MRP subunit (S. cerevisiae)	ribonuclease MRP activity /// ribonuclease MRP complex /// tRNA 5'-leader removal /// ribonuclease P activity /// nucleus /// nucleolar ribonuclease P complex /// nucleolus /// RNA processing /// tRNA catabolic process /// hydrolase activity /// identical protein binding
8064844	1.38195	0.0015059	PCNA	5111	proliferating cell nuclear antigen	cyclin-dependent protein kinase holoenzyme complex /// purine-specific mismatch base pair DNA N-glycosylase activity /// DNA binding /// protein binding /// nucleus /// nuclear lamina /// nucleoplasm /// DNA replication factor C complex /// regulation of DNA replication /// base-excision repair, gap-filling /// nucleotide-excision repair, DNA gap filling /// mismatch repair /// intracellular prot…
8150099	1.37978	0.00633669	MBOAT4	619373	membrane bound O-acyltransferase domain containing 4	endoplasmic reticulum /// acyltransferase activity /// membrane /// integral to membrane /// serine O-acyltransferase activity /// transferase activity /// peptidyl-serine octanoylation /// integral to endoplasmic reticulum membrane
8003068	1.3785	0.000351486	MPHOSPH6	10200	M-phase phosphoprotein 6	M phase of mitotic cell cycle /// protein binding /// nucleus /// nucleolus /// cytoplasm
8178598	1.37641	0.0159098	CLIC1	1192	chloride intracellular channel 1	voltage-gated ion channel activity /// voltage-gated chloride channel activity /// protein binding /// membrane fraction /// soluble fraction /// nucleus /// nuclear envelope /// cytoplasm /// cytosol /// plasma membrane /// brush border /// ion transport /// chloride transport /// defense response /// response to unfolded protein /// signal transduction /// response to nutrient /// integral to m…
8071332	1.37361	0.000268827	RANBP1 /// LOC389842 /// LOC727803	5902 /// 389842 /// 727803	RAN binding protein 1 /// similar to RAN binding protein 1 /// similar to RAN binding protein 1	GDP-dissociation inhibitor activity /// GTPase activator activity /// protein binding /// nucleus /// cytoplasm /// centrosome /// spindle organization /// signal transduction /// Ran GTPase binding /// positive regulation of mitotic centrosome separation /// intracellular transport
8163063	1.3698	3.20107e-05	CTNNAL1	8727	catenin (cadherin-associated protein), alpha-like 1	structural molecule activity /// cytoplasm /// plasma membrane /// cell adhesion /// actin cytoskeleton /// cadherin binding
8090448	1.36946	0.000485465	RUVBL1	8607	RuvB-like 1 (E. coli)	nucleotide binding /// DNA helicase activity /// protein binding /// ATP binding /// nucleus /// nucleoplasm /// cytoplasm /// DNA recombination /// regulation of transcription from RNA polymerase II promoter /// cell cycle /// mitosis /// spermatogenesis /// membrane /// nuclear matrix /// chromatin modification /// hydrolase activity /// ATPase activity /// NuA4 histone acetyltransferase comple…
7963750	1.36934	0.00015118	CBX5	23468	chromobox homolog 5 (HP1 alpha homolog, Drosophila)	kinetochore /// chromatin /// chromatin binding /// nucleus /// nuclear envelope /// nucleolus /// cytoplasm /// chromatin assembly or disassembly /// chromocenter /// negative regulation of transcription /// general transcriptional repressor activity /// PML body /// enzyme binding /// nuclear centromeric heterochromatin
8116848	1.36875	0.00422169	PAK1IP1	55003	PAK1 interacting protein 1	nucleus /// nucleolus /// negative regulation of signal transduction
8042381	1.36854	0.000550008	PNO1	56902	partner of NOB1 homolog (S. cerevisiae)	RNA binding /// nucleus /// nucleolus
8148124	1.36803	0.00102905	MTBP	27085	Mdm2, transformed 3T3 cell double minute 2, p53 binding protein (mouse) binding protein, 104kDa	protein binding /// cell cycle /// cell cycle arrest /// traversing start control point of mitotic cell cycle /// negative regulation of cell proliferation /// modification-dependent protein catabolic process
7915640	1.36542	0.000629917	EIF2B3	8891	eukaryotic translation initiation factor 2B, subunit 3 gamma, 58kDa	translation initiation factor activity /// guanyl-nucleotide exchange factor activity /// guanyl-nucleotide exchange factor activity /// protein binding /// cytoplasm /// eukaryotic translation initiation factor 2B complex /// translational initiation /// biosynthetic process /// response to heat /// response to heat /// response to glucose stimulus /// oligodendrocyte development /// transferase…
7900510	1.3649	0.00104816	CTPS	1503	CTP synthase	nucleotide binding /// CTP synthase activity /// CTP synthase activity /// CTP synthase activity /// protein binding /// ATP binding /// cellular_component /// cytosol /// nucleobase, nucleoside, nucleotide and nucleic acid metabolic process /// pyrimidine nucleotide biosynthetic process /// CTP biosynthetic process /// glutamine metabolic process /// ligase activity /// response to drug
8084423	1.36127	6.53772e-05	PSMD2	5708	proteasome (prosome, macropain) 26S subunit, non-ATPase, 2	proteasome complex /// protein binding /// cytosol /// proteasome regulatory particle /// enzyme regulator activity /// anaphase-promoting complex-dependent proteasomal ubiquitin-dependent protein catabolic process /// regulation of protein catabolic process /// negative regulation of ubiquitin-protein ligase activity during mitotic cell cycle /// positive regulation of ubiquitin-protein ligase a…
7976621	1.35839	4.5728e-05	VRK1	7443	vaccinia related kinase 1	nucleotide binding /// protein serine/threonine kinase activity /// protein binding /// ATP binding /// nucleus /// nucleolus /// cytoplasm /// transferase activity /// protein amino acid autophosphorylation
8041257	1.35771	0.00258921	SLC30A6	55676	solute carrier family 30 (zinc transporter), member 6	Golgi apparatus /// cation transport /// zinc ion transport /// zinc ion binding /// cation transmembrane transporter activity /// membrane /// integral to membrane
7902913	1.35668	0.000451557	CDC7	8317	cell division cycle 7 homolog (S. cerevisiae)	G1/S transition of mitotic cell cycle /// nucleotide binding /// magnesium ion binding /// protein serine/threonine kinase activity /// protein binding /// ATP binding /// nucleus /// nucleoplasm /// cytoplasm /// DNA replication /// protein amino acid phosphorylation /// cell cycle /// positive regulation of cell proliferation /// transferase activity /// regulation of S phase /// cell division
8124416	1.3563	4.00107e-05	HIST1H2AD /// HIST1H3D	3013 /// 8351	histone cluster 1, H2ad /// histone cluster 1, H3d	nucleosome /// DNA binding /// nucleus /// chromosome /// nucleosome assembly
8160284	1.34829	0.000413031	HAUS6	54801	HAUS augmin-like complex, subunit 6	cytoplasm /// centrosome /// spindle /// cytoskeleton /// microtubule /// cell cycle /// mitosis /// cell division /// HAUS complex
8020468	1.34654	0.000155886	RBBP8	5932	retinoblastoma binding protein 8	cell cycle checkpoint /// protein binding /// nucleus /// DNA repair /// regulation of transcription from RNA polymerase II promoter
8056890	1.346	3.04393e-05	CHN1	1123	chimerin (chimaerin) 1	SH3/SH2 adaptor activity /// GTPase activator activity /// protein binding /// intracellular /// intracellular signaling cascade /// zinc ion binding /// diacylglycerol binding /// metal ion binding
7923189	1.34591	9.68404e-06	KIF14	9928	kinesin family member 14	nucleotide binding /// microtubule motor activity /// ATP binding /// nucleus /// cytoplasm /// spindle /// microtubule /// microtubule-based movement
8068898	1.34512	0.000780398	HIST1H2BE /// HIST1H2BK /// H2BFS /// HIST1H2BJ	8344 /// 85236 /// 54145 /// 8970	histone cluster 1, H2be /// histone cluster 1, H2bk /// H2B histone family, member S /// histone cluster 1, H2bj	nucleosome /// DNA binding /// nucleus /// chromosome /// nucleosome assembly /// defense response to bacterium /// nucleosome /// DNA binding /// protein binding /// nucleosome assembly
7974166	1.34294	2.41243e-05	FANCM	57697	Fanconi anemia, complementation group M	nucleotide binding /// DNA binding /// helicase activity /// nuclease activity /// protein binding /// ATP binding /// nucleus /// DNA repair /// response to DNA damage stimulus /// ATP-dependent helicase activity /// hydrolase activity
7922889	1.34238	0.000248414	IVNS1ABP	10625	influenza virus NS1A binding protein	protein binding /// nucleus /// nucleoplasm /// transcription factor complex /// spliceosomal complex /// cytoplasm /// cytoskeleton /// transcription from RNA polymerase III promoter /// RNA splicing /// response to virus /// interspecies interaction between organisms
8024900	1.34042	0.0030087	UHRF1	29128	ubiquitin-like with PHD and ring finger domains 1	transcription factor activity /// RNA polymerase II transcription factor activity /// protein binding /// nucleus /// DNA repair /// regulation of transcription from RNA polymerase II promoter /// response to DNA damage stimulus /// cell cycle /// zinc ion binding /// cell proliferation /// ligase activity /// modification-dependent protein catabolic process /// regulation of transcription /// me…
7939265	1.33999	0.00434243	NAT10	55226	N-acetyltransferase 10 (GCN5-related)	nucleotide binding /// molecular_function /// protein binding /// ATP binding /// nucleus /// nucleolus /// N-acetyltransferase activity /// metabolic process /// acyltransferase activity /// transferase activity
7918517	1.33803	0.00267321	WDR77	79084	WD repeat domain 77	spliceosomal snRNP biogenesis /// nucleus /// cytoplasm
7927681	1.33727	0.00790995	BICC1	80114	bicaudal C homolog 1 (Drosophila)	RNA binding /// multicellular organismal development
8117608	1.33563	2.84556e-05	HIST1H2AL	8332	histone cluster 1, H2al	---
8117395	1.33544	0.000874679	HIST1H2BF	8343	histone cluster 1, H2bf	---
8021187	1.33505	2.42456e-05	SKA1	220134	spindle and kinetochore associated complex subunit 1	mitotic anaphase /// outer kinetochore of condensed chromosome /// protein binding /// spindle microtubule /// cell cycle /// chromosome segregation /// microtubule binding /// regulation of microtubule polymerization or depolymerization /// cell division
8046346	1.33295	0.000411211	HAT1	8520	histone acetyltransferase 1	histone acetyltransferase activity /// protein binding /// nucleus /// cytoplasm /// DNA packaging /// chromatin silencing at telomere /// internal protein amino acid acetylation /// acyltransferase activity /// chromatin modification /// histone acetylation /// transferase activity
7915485	1.32175	0.0012029	EBNA1BP2	10969	EBNA1 binding protein 2	protein binding /// membrane fraction /// nucleus /// nucleolus /// ribosome biogenesis
8046488	1.31706	2.30453e-05	CDCA7	83879	cell division cycle associated 7	nucleus /// regulation of cell proliferation /// regulation of transcription
8124531	1.31648	5.00892e-05	HIST1H3I	8354	histone cluster 1, H3i	---
8002762	1.31017	0.00304994	RFWD3	55159	ring finger and WD repeat domain 3	protein binding /// zinc ion binding /// metal ion binding
7909782	1.30494	0.00169966	RRP15	51018	ribosomal RNA processing 15 homolog (S. cerevisiae)	protein binding
8053648	1.30156	0.0132136	KRCC1	51315	lysine-rich coiled-coil 1	---
8112260	1.30135	9.68404e-06	DEPDC1B	55789	DEP domain containing 1B	GTPase activator activity /// intracellular /// intracellular signaling cascade
7908022	1.29827	0.00153592	DHX9	1660	DEAH (Asp-Glu-Ala-His) box polypeptide 9	nucleotide binding /// nuclear mRNA splicing, via spliceosome /// DNA binding /// double-stranded RNA binding /// ATP-dependent DNA helicase activity /// ATP-dependent RNA helicase activity /// protein binding /// ATP binding /// intracellular /// nucleus /// nucleolus /// cytoplasm /// centrosome /// hydrolase activity /// ribonucleoprotein complex /// cellular response to heat
7919614	1.29532	2.41243e-05	HIST2H3D /// HIST2H3C /// HIST2H3A	653604 /// 126961 /// 333932	histone cluster 2, H3d /// histone cluster 2, H3c /// histone cluster 2, H3a	nucleosome /// DNA binding /// protein binding /// nucleus /// chromosome /// nucleosome assembly
7959777	1.29345	0.000534707	BRI3BP	140707	BRI3 binding protein	membrane /// integral to membrane
8117426	1.29268	0.000165095	HIST1H2BH	8345	histone cluster 1, H2bh	nucleosome /// DNA binding /// nucleus /// chromosome /// nucleosome assembly
7919715	1.29028	0.000237376	ANP32E	81611	acidic (leucine-rich) nuclear phosphoprotein 32 family, member E	protein binding /// nucleus /// cytoplasm /// cytoplasmic membrane-bounded vesicle /// phosphatase inhibitor activity
7912852	1.28966	0.00472256	EIF1AX /// EIF1AP1	1964 /// 280661	eukaryotic translation initiation factor 1A, X-linked /// eukaryotic translation initiation factor 1A pseudogene 1	RNA binding /// translation initiation factor activity /// cytoplasm /// cytosol /// translational initiation
8062844	1.28865	0.0111169	TTPAL	79183	tocopherol (alpha) transfer protein-like	transporter activity /// intracellular /// transport
7957140	1.28695	6.31871e-05	LGR5	8549	leucine-rich repeat-containing G protein-coupled receptor 5	receptor activity /// protein binding /// plasma membrane /// integral to plasma membrane /// signal transduction /// G-protein coupled receptor protein signaling pathway /// protein-hormone receptor activity
8045946	1.28277	6.53772e-05	PSMD14	10213	proteasome (prosome, macropain) 26S subunit, non-ATPase, 14	proteasome complex /// ubiquitin thiolesterase activity /// protein binding /// cytosol /// ubiquitin-dependent protein catabolic process /// peptidase activity /// metallopeptidase activity /// zinc ion binding /// anaphase-promoting complex-dependent proteasomal ubiquitin-dependent protein catabolic process /// metal ion binding /// negative regulation of ubiquitin-protein ligase activity durin…
7953603	1.28241	0.0210944	C1S	716	complement component 1, s subcomponent	serine-type endopeptidase activity /// calcium ion binding /// extracellular region /// proteolysis /// complement activation, classical pathway /// peptidase activity /// innate immune response
7904131	1.27932	0.000842294	DCLRE1B	64858	DNA cross-link repair 1B (PSO2 homolog, S. cerevisiae)	nucleus /// DNA repair /// response to DNA damage stimulus /// hydrolase activity
7989975	1.27634	0.000478682	CLN6	54982	ceroid-lipofuscinosis, neuronal 6, late infantile, variant	ganglioside metabolic process /// endoplasmic reticulum /// endoplasmic reticulum lumen /// lysosomal lumen acidification /// visual perception /// cholesterol metabolic process /// membrane /// integral to membrane /// protein catabolic process /// glycosaminoglycan metabolic process /// locomotion involved in locomotory behavior /// protein homodimerization activity /// cellular macromolecule c…
8170971	1.275	0.00053114	DKC1	1736	dyskeratosis congenita 1, dyskerin	pseudouridine synthesis /// telomerase activity /// RNA binding /// protein binding /// nucleus /// nucleoplasm /// telomerase holoenzyme complex /// nucleolus /// rRNA processing /// RNA processing /// telomere maintenance via telomerase /// cell proliferation /// pseudouridine synthase activity /// Cajal body /// isomerase activity
8152522	1.27087	2.65068e-05	ENPP2	5168	ectonucleotide pyrophosphatase/phosphodiesterase 2	nucleic acid binding /// phosphodiesterase I activity /// nucleotide diphosphatase activity /// extracellular region /// plasma membrane /// integral to plasma membrane /// phosphate metabolic process /// cell motion /// chemotaxis /// G-protein coupled receptor protein signaling pathway /// transcription factor binding /// metabolic process /// lipid catabolic process /// hydrolase activity /// …
8103563	1.26953	0.00797231	DDX60	55601	DEAD (Asp-Glu-Ala-Asp) box polypeptide 60	nucleotide binding /// RNA binding /// helicase activity /// ATP binding /// ATP-dependent helicase activity /// hydrolase activity
7974404	1.26272	7.35167e-05	CDKN3	1033	cyclin-dependent kinase inhibitor 3	regulation of cyclin-dependent protein kinase activity /// G1/S transition of mitotic cell cycle /// protein serine/threonine phosphatase activity /// protein tyrosine phosphatase activity /// protein binding /// cytoplasm /// cell cycle /// cell cycle arrest /// protein tyrosine/serine/threonine phosphatase activity /// negative regulation of cell proliferation /// dephosphorylation /// hydrolas…
8017133	1.26172	6.53772e-05	SKA2	348235	spindle and kinetochore associated complex subunit 2	mitotic anaphase /// outer kinetochore of condensed chromosome /// protein binding /// spindle microtubule /// cell cycle /// chromosome segregation /// microtubule binding /// regulation of microtubule polymerization or depolymerization /// cell division
8082444	1.2612	0.00415829	ACAD9	28976	acyl-Coenzyme A dehydrogenase family, member 9	acyl-CoA dehydrogenase activity /// mitochondrion /// electron carrier activity /// FAD binding /// oxidation reduction
7988077	1.25965	0.00209607	LCMT2	9836	leucine carboxyl methyltransferase 2	protein binding /// tRNA processing /// methyltransferase activity /// transferase activity
7935337	1.2574	0.00150674	PIK3AP1	118788	phosphoinositide-3-kinase adaptor protein 1	transmembrane receptor protein tyrosine kinase signaling protein activity /// protein binding /// cytoplasm /// plasma membrane
8014264	1.25615	0.00562139	PEX12	5193	peroxisomal biogenesis factor 12	peroxisome /// peroxisomal membrane /// integral to peroxisomal membrane /// integral to peroxisomal membrane /// protein C-terminus binding /// zinc ion binding /// membrane /// integral to membrane /// protein import into peroxisome matrix /// protein import into peroxisome matrix /// metal ion binding
8083136	1.25416	0.00217657	ATP1B3	483	ATPase, Na+/K+ transporting, beta 3 polypeptide	sodium:potassium-exchanging ATPase activity /// protein binding /// cytoplasm /// sodium:potassium-exchanging ATPase complex /// ATP biosynthetic process /// ion transport /// potassium ion transport /// sodium ion transport /// membrane /// integral to membrane /// potassium ion binding /// sodium ion binding /// melanosome
7982358	1.25404	2.41243e-05	ARHGAP11A	9824	Rho GTPase activating protein 11A	GTPase activator activity /// intracellular /// signal transduction
8024843	1.25237	0.00218756	CHAF1A	10036	chromatin assembly factor 1, subunit A (p150)	chromatin binding /// nucleus /// chromatin assembly complex /// DNA replication /// DNA repair /// DNA replication-dependent nucleosome assembly /// protein complex assembly /// response to DNA damage stimulus /// cell cycle /// regulation of transcription /// unfolded protein binding
8004804	1.2495	0.00476854	PFAS	5198	phosphoribosylformylglycinamidine synthase	nucleotide binding /// phosphoribosylformylglycinamidine synthase activity /// phosphoribosylformylglycinamidine synthase activity /// protein binding /// ATP binding /// cytoplasm /// cytosol /// purine nucleotide biosynthetic process /// 'de novo' IMP biosynthetic process /// glutamine metabolic process /// ligase activity
8167797	1.24922	0.000149369	GNL3L	54552	guanine nucleotide binding protein-like 3 (nucleolar)-like	nucleotide binding /// GTP binding /// intracellular /// nucleus /// nucleolus /// ribosome biogenesis
7927710	1.24852	0.00308415	CDC2	983	cell division cycle 2, G1 to S and G2 to M	nucleotide binding /// cyclin-dependent protein kinase activity /// cyclin-dependent protein kinase activity /// protein binding /// ATP binding /// nucleus /// nucleoplasm /// cytosol /// spindle microtubule /// protein amino acid phosphorylation /// anti-apoptosis /// cell cycle /// mitosis /// RNA polymerase II carboxy-terminal domain kinase activity /// transferase activity /// midbody /// an…
7909142	1.24825	0.00267321	NUCKS1	64710	nuclear casein kinase and cyclin-dependent kinase substrate 1	nucleus
8047372	1.24528	0.000328999	NDUFB3	4709	NADH dehydrogenase (ubiquinone) 1 beta subcomplex, 3, 12kDa	mitochondrion /// mitochondrial inner membrane /// mitochondrial respiratory chain complex I /// mitochondrial electron transport, NADH to ubiquinone /// transport /// NADH dehydrogenase (ubiquinone) activity /// membrane /// integral to membrane /// electron transport chain /// respiratory chain
8151471	1.2423	0.000640988	MRPS28 /// TPD52	28957 /// 7163	mitochondrial ribosomal protein S28 /// tumor protein D52	molecular_function /// mitochondrion /// mitochondrial small ribosomal subunit /// ribosome /// biological_process /// calcium ion binding /// cytoplasm /// endoplasmic reticulum /// anatomical structure morphogenesis /// B cell differentiation /// protein homodimerization activity /// secretion /// protein heterodimerization activity /// perinuclear region of cytoplasm
7968563	1.24094	1.6501e-05	RFC3	5983	replication factor C (activator 1) 3, 38kDa	nucleotide binding /// DNA synthesis during DNA repair /// DNA clamp loader activity /// protein binding /// nucleus /// nucleoplasm /// DNA replication factor C complex /// DNA replication factor C complex /// DNA strand elongation during DNA replication /// nucleotide-excision repair, DNA gap filling /// ATPase activity /// response to organophosphorus
8015642	1.23597	4.01533e-05	MLX /// PSMC3IP	6945 /// 29893	MAX-like protein X /// PSMC3 interacting protein	transcription factor activity /// nucleus /// cytoplasm /// nucleocytoplasmic transport /// transcription factor binding /// protein homodimerization activity /// negative regulation of transcription, DNA-dependent /// molecular_function /// DNA binding /// protein binding /// cellular_component /// nucleus /// DNA recombination /// meiosis /// biological_process
7898549	1.23513	0.0085947	MRTO4	51154	mRNA turnover 4 homolog (S. cerevisiae)	intracellular /// nucleus /// nucleolus /// ribosome biogenesis
8117583	1.23272	0.000102947	HIST1H3H /// HIST1H2AI	8357 /// 8329	histone cluster 1, H3h /// histone cluster 1, H2ai	---
7915787	1.23167	5.72807e-05	PIK3R3	8503	phosphoinositide-3-kinase, regulatory subunit 3 (gamma)	protein binding /// phosphoinositide 3-kinase complex /// insulin receptor signaling pathway /// 1-phosphatidylinositol-3-kinase activity /// 1-phosphatidylinositol-3-kinase regulator activity
7985873	1.23134	1.62852e-05	C15orf42	90381	chromosome 15 open reading frame 42	---
8111892	1.23117	0.000195755	OXCT1	5019	3-oxoacid CoA transferase 1	mitochondrion /// mitochondrion /// mitochondrial matrix /// mitochondrial matrix /// metabolic process /// 3-oxoacid CoA-transferase activity /// 3-oxoacid CoA-transferase activity /// transferase activity /// protein homodimerization activity /// ketone body catabolic process
7993776	1.23044	0.000906218	LOC81691	81691	exonuclease NEF-sp	nucleotide binding /// RNA binding /// exonuclease activity /// intracellular /// nucleolus /// hydrolase activity
8168146	1.22773	1.0336e-05	KIF4A	24137	kinesin family member 4A	nucleotide binding /// DNA binding /// microtubule motor activity /// protein binding /// ATP binding /// nucleus /// cytoplasm /// spindle microtubule /// organelle organization /// microtubule-based movement /// anterograde axon cargo transport /// nuclear matrix
8122440	1.22635	0.0142551	LTV1	84946	LTV1 homolog (S. cerevisiae)	---
7906930	1.22578	5.56364e-05	NUF2	83540	NUF2, NDC80 kinetochore complex component, homolog (S. cerevisiae)	chromosome, centromeric region /// condensed chromosome kinetochore /// molecular_function /// protein binding /// nucleus /// cell cycle /// chromosome segregation /// mitosis /// cell division
8102076	1.22296	0.000543183	CENPE	1062	centromere protein E, 312kDa	mitotic metaphase /// nucleotide binding /// outer kinetochore of condensed chromosome /// microtubule motor activity /// protein binding /// ATP binding /// nucleus /// spindle /// microtubule /// microtubule-based movement /// cell cycle /// mitotic chromosome movement towards spindle pole /// mitotic metaphase plate congression /// multicellular organismal development /// kinetochore binding /…
8150599	1.22217	0.000581174	PRKDC	5591	protein kinase, DNA-activated, catalytic polypeptide	nucleotide binding /// DNA binding /// DNA-dependent protein kinase activity /// protein binding /// ATP binding /// nucleus /// nucleoplasm /// DNA-dependent protein kinase-DNA ligase 4 complex /// DNA repair /// double-strand break repair via nonhomologous end joining /// DNA recombination /// protein modification process /// response to DNA damage stimulus /// transferase activity /// peptidyl…
8115410	1.21357	0.00047254	GEMIN5	25929	gem (nuclear organelle) associated protein 5	spliceosomal snRNP biogenesis /// spliceosomal snRNP biogenesis /// protein binding /// nucleus /// nucleoplasm /// nucleoplasm /// spliceosomal complex /// cytoplasm /// cytosol /// protein complex assembly /// RNA splicing /// Cajal body /// snRNA binding
7938890	1.21295	0.000348983	PRMT3	10196	protein arginine methyltransferase 3	protein binding /// intracellular /// cytoplasm /// cytosol /// ribosome /// protein amino acid methylation /// metabolic process /// methyltransferase activity /// zinc ion binding /// protein-arginine N-methyltransferase activity /// transferase activity /// metal ion binding
8102389	1.21218	0.000529168	C4orf21	55345	chromosome 4 open reading frame 21	zinc ion binding /// membrane /// integral to membrane
8119492	1.21103	0.00301589	BYSL	705	bystin-like	nucleus /// nucleolus /// cytoplasm /// cell adhesion /// female pregnancy /// ribosome biogenesis
7924119	1.21078	0.000149369	INTS7	25896	integrator complex subunit 7	protein binding /// nucleus /// snRNA processing /// integrator complex
7947110	1.21045	4.2639e-05	E2F8	79733	E2F transcription factor 8	transcription factor activity /// nucleus /// transcription factor complex /// regulation of transcription, DNA-dependent /// cell cycle
7982757	1.208	1.49684e-05	CASC5	57082	cancer susceptibility candidate 5	acrosomal vesicle /// acrosome assembly /// protein binding /// nucleus
8121911	1.20406	0.000226892	C6orf173	387103	chromosome 6 open reading frame 173	nucleus
8101143	1.20289	0.00310639	NUP54	53371	nucleoporin 54kDa	nucleocytoplasmic transporter activity /// protein binding /// nucleus /// nuclear pore /// nucleoplasm /// cytoplasm /// protein targeting /// nucleocytoplasmic transport /// protein transport /// membrane /// mRNA transport /// intracellular protein transmembrane transport
7904364	1.20255	0.00173821	WDR3	10885	WD repeat domain 3	nucleus /// nucleolus /// rRNA processing /// small-subunit processome
8178609	1.19968	0.000348983	VARS /// VARS2	7407 /// 57176	valyl-tRNA synthetase /// valyl-tRNA synthetase 2, mitochondrial (putative)	nucleotide binding /// valine-tRNA ligase activity /// protein binding /// ATP binding /// intracellular /// cytoplasm /// mitochondrion /// cytosol /// translational elongation /// valyl-tRNA aminoacylation /// defense response /// response to unfolded protein /// response to nutrient /// ligase activity /// protein complex /// NF-kappaB binding /// valine-tRNA ligase activity
7958031	1.19678	8.4837e-05	C12orf48	55010	chromosome 12 open reading frame 48	DNA binding /// nucleus /// cytoplasm
8140151	1.19634	9.41476e-05	RFC2	5982	replication factor C (activator 1) 2, 40kDa	nucleotide binding /// DNA clamp loader activity /// protein binding /// ATP binding /// nucleus /// nucleoplasm /// DNA replication factor C complex /// DNA replication /// DNA replication /// nucleotide-excision repair, DNA gap filling /// nucleoside-triphosphatase activity
8012257	1.19589	0.000756516	TP53	7157	tumor protein p53	protein import into nucleus, translocation /// negative regulation of transcription from RNA polymerase II promoter /// DNA strand annealing activity /// in utero embryonic development /// release of cytochrome c from mitochondria /// T cell proliferation during immune response /// B cell lineage commitment /// response to tumor cell /// T cell lineage commitment /// chromatin binding /// transcr…
8102371	1.19577	0.000496722	C4orf21	55345	chromosome 4 open reading frame 21	zinc ion binding /// membrane /// integral to membrane
8006187	1.19417	0.000384804	ATAD5	79915	ATPase family, AAA domain containing 5	nucleotide binding /// ATP binding /// nucleus /// response to DNA damage stimulus /// nucleoside-triphosphatase activity
8146159	1.19353	0.000238011	AP3M2	10947	adaptor-related protein complex 3, mu 2 subunit	protein binding /// Golgi apparatus /// intracellular protein transport /// vesicle-mediated transport /// clathrin adaptor complex
8054580	1.19107	0.00015118	BUB1	699	budding uninhibited by benzimidazoles 1 homolog (yeast)	nucleotide binding /// condensed chromosome kinetochore /// condensed nuclear chromosome, centromeric region /// protein serine/threonine kinase activity /// ATP binding /// nucleus /// spindle pole body /// protein amino acid phosphorylation /// cell cycle /// mitosis /// mitotic cell cycle spindle assembly checkpoint /// cell proliferation /// transferase activity /// cell division
8088958	1.18933	0.000126043	GBE1	2632	glucan (1,4-alpha-), branching enzyme 1	1,4-alpha-glucan branching enzyme activity /// 1,4-alpha-glucan branching enzyme activity /// hydrolase activity, hydrolyzing O-glycosyl compounds /// cytosol /// carbohydrate metabolic process /// glycogen biosynthetic process /// generation of precursor metabolites and energy /// transferase activity, transferring glycosyl groups /// cation binding
7924476	1.18749	0.000534707	TAF1A	9015	TATA box binding protein (TBP)-associated factor, RNA polymerase I, A, 48kDa	RNA polymerase I transcription factor complex /// DNA binding /// RNA polymerase I transcription factor activity /// protein binding /// nucleus /// nucleoplasm /// transcription from RNA polymerase I promoter /// transcription from RNA polymerase II promoter /// general RNA polymerase II transcription factor activity /// regulation of transcription
8019857	1.18639	0.0001784	NDC80	10403	NDC80 homolog, kinetochore complex component (S. cerevisiae)	mitotic sister chromatid segregation /// condensed chromosome kinetochore /// protein binding /// nucleus /// cell cycle /// spindle organization /// phosphoinositide-mediated signaling /// cell division
8126324	1.18388	0.000529168	PGC	5225	progastricsin (pepsinogen C)	aspartic-type endopeptidase activity /// extracellular region /// extracellular space /// proteolysis /// digestion /// peptidase activity
7957167	1.18316	9.78391e-05	TMEM19	55266	transmembrane protein 19	membrane /// integral to membrane
8063283	1.1818	0.000280487	CSE1L	1434	CSE1 chromosome segregation 1-like (yeast)	protein import into nucleus, docking /// protein binding /// nucleus /// nuclear pore /// cytoplasm /// intracellular protein transport /// apoptosis /// importin-alpha export receptor activity /// cell proliferation
7971866	1.18164	0.000171788	DIAPH3	81624	diaphanous homolog 3 (Drosophila)	actin binding /// cellular component organization /// Rho GTPase binding /// actin cytoskeleton organization
8143905	1.18109	0.0017504	ABCF2	10061	ATP-binding cassette, sub-family F (GCN20), member 2	nucleotide binding /// transporter activity /// ATP binding /// mitochondrial envelope /// transport /// ATPase activity /// ATP-binding cassette (ABC) transporter complex
7938758	1.18101	0.0107218	SAA1	6288	serum amyloid A1	G-protein-coupled receptor binding /// extracellular region /// acute-phase response /// elevation of cytosolic calcium ion concentration /// elevation of cytosolic calcium ion concentration /// platelet activation /// neutrophil chemotaxis /// high-density lipoprotein particle /// positive regulation of cell adhesion /// positive regulation of cell adhesion /// macrophage chemotaxis /// lymphocy…
8166525	1.17405	0.00659451	POLA1	5422	polymerase (DNA directed), alpha 1, catalytic subunit	S phase of mitotic cell cycle /// nucleotide binding /// DNA synthesis during DNA repair /// DNA synthesis during DNA repair /// chromatin /// nucleoside binding /// DNA binding /// DNA binding /// chromatin binding /// DNA-directed DNA polymerase activity /// DNA-directed DNA polymerase activity /// DNA primase activity /// protein binding /// nucleus /// nuclear envelope /// nucleoplasm /// nuc…
7945071	1.17334	0.00057699	FOXRED1	55572	FAD-dependent oxidoreductase domain containing 1	molecular_function /// protein binding /// cellular_component /// mitochondrion /// biological_process /// membrane /// integral to membrane /// oxidoreductase activity /// oxidation reduction
8051226	1.17097	0.00502319	TRMT61B /// SPDYA	55006 /// 245711	tRNA methyltransferase 61 homolog B (S. cerevisiae) /// speedy homolog A (Xenopus laevis)	tRNA processing /// methyltransferase activity /// tRNA (adenine-N1-)-methyltransferase activity /// transferase activity /// tRNA methylation /// G1/S transition of mitotic cell cycle /// nucleus /// response to DNA damage stimulus /// cell cycle /// multicellular organismal development /// positive regulation of cell proliferation /// protein kinase binding
8098150	1.16826	0.00102937	C4orf43	55319	chromosome 4 open reading frame 43	---
7926807	1.16784	0.00317582	PDSS1	23590	prenyl (decaprenyl) diphosphate synthase, subunit 1	trans-hexaprenyltranstransferase activity /// ubiquinone biosynthetic process /// isoprenoid biosynthetic process /// transferase activity /// protein heterodimerization activity /// trans-octaprenyltranstransferase activity /// protein heterotetramerization
8176263	1.16762	0.000765858	TAF9B	51616	TAF9B RNA polymerase II, TATA box binding protein (TBP)-associated factor, 31kDa	DNA binding /// transcription corepressor activity /// protein binding /// nucleus /// transcription factor TFIID complex /// transcription initiation /// negative regulation of specific transcription from RNA polymerase II promoter /// positive regulation of cell growth /// transcription factor TFTC complex /// negative regulation of apoptosis /// regulation of transcription
8121502	1.16702	0.00316744	GTF3C6	112495	general transcription factor IIIC, polypeptide 6, alpha 35kDa	transcription factor TFIIIC complex /// DNA binding /// RNA polymerase III transcription factor activity /// protein binding /// nucleus /// transcription, DNA-dependent /// 5S class rRNA transcription /// tRNA transcription from RNA polymerase III promoter
8026051	1.16698	2.41243e-05	RNASEH2A	10535	ribonuclease H2, subunit A	RNA binding /// endonuclease activity /// ribonuclease H activity /// ribonuclease activity /// nucleus /// DNA replication /// RNA catabolic process /// hydrolase activity /// metal ion binding
8003583	1.16515	9.68404e-06	KIF22	3835	kinesin family member 22	nucleotide binding /// kinetochore /// DNA binding /// microtubule motor activity /// protein binding /// ATP binding /// nucleus /// microtubule /// DNA repair /// microtubule-based movement /// mitosis
8109712	1.1648	9.38522e-05	HMMR	3161	hyaluronan-mediated motility receptor (RHAMM)	hyaluronic acid binding /// cytoplasm /// cell surface
8111286	1.16478	0.000783934	RNASEN	29102	ribonuclease type III, nuclear	magnesium ion binding /// double-stranded RNA binding /// endonuclease activity /// ribonuclease III activity /// protein binding /// intracellular /// nucleus /// RNA processing /// rRNA catabolic process /// hydrolase activity /// manganese ion binding /// gene silencing by RNA /// ribosome biogenesis
8040142	1.16383	0.000172901	CPSF3	51692	cleavage and polyadenylation specific factor 3, 73kDa	nuclear mRNA splicing, via spliceosome /// RNA binding /// endonuclease activity /// nucleus /// nucleoplasm /// mRNA polyadenylation /// mRNA cleavage /// zinc ion binding /// hydrolase activity /// metal ion binding
8105828	1.16216	6.53772e-05	CCNB1	891	cyclin B1	G2/M transition of mitotic cell cycle /// protein binding /// cellular_component /// nucleus /// nucleoplasm /// cytoplasm /// centrosome /// cytosol /// cell cycle /// mitosis /// anaphase-promoting complex-dependent proteasomal ubiquitin-dependent protein catabolic process /// cell division /// positive regulation of ubiquitin-protein ligase activity during mitotic cell cycle
8059801	1.1621	0.00255922	USP40	55230	ubiquitin specific peptidase 40	ubiquitin thiolesterase activity /// ubiquitin-dependent protein catabolic process /// peptidase activity /// cysteine-type peptidase activity
7953211	1.16158	0.00460348	C12orf5	57103	chromosome 12 open reading frame 5	fructose-2,6-bisphosphate 2-phosphatase activity /// intracellular /// metabolic process /// hydrolase activity
7960340	1.1607	2.73656e-05	FOXM1	2305	forkhead box M1	transcription factor activity /// protein binding /// nucleus /// regulation of transcription, DNA-dependent /// sequence-specific DNA binding
8155503	1.16068	0.00140503	LOC100132167 /// LOC100292301	100132167 /// 100292301	similar to hCG1993567 /// similar to hCG1993567	---
7982889	1.1603	4.16193e-05	NUSAP1	51203	nucleolar and spindle associated protein 1	cytokinesis after mitosis /// DNA binding /// nucleus /// nucleolus /// cytoplasm /// microtubule /// cell cycle /// mitotic chromosome condensation /// establishment of mitotic spindle localization /// positive regulation of mitosis /// cell division
7916316	1.15935	9.00015e-05	TMEM48	55706	transmembrane protein 48	nucleus /// nuclear pore /// protein transport /// membrane /// integral to membrane /// structural constituent of nuclear pore /// nuclear pore distribution /// mRNA transport /// nuclear pore complex assembly /// intracellular protein transmembrane transport
8117543	1.15802	0.000673697	HIST1H2AH	85235	histone cluster 1, H2ah	nucleosome /// DNA binding /// nucleus /// chromosome /// nucleosome assembly
8117330	1.15476	0.000193196	HIST1H3A	8350	histone cluster 1, H3a	---
8011832	1.15465	0.00054316	NUP88	4927	nucleoporin 88kDa	transporter activity /// nucleus /// nuclear pore /// cytosol /// protein transport /// mRNA transport /// intracellular protein transmembrane transport
7941621	1.15372	0.000441798	DPP3	10072	dipeptidyl-peptidase 3	aminopeptidase activity /// cytoplasm /// proteolysis /// peptidase activity /// metallopeptidase activity /// dipeptidyl-peptidase activity /// zinc ion binding /// metal ion binding
8082100	1.15302	0.00807925	PARP14	54625	poly (ADP-ribose) polymerase family, member 14	NAD+ ADP-ribosyltransferase activity /// protein binding /// nucleus /// cytoplasm /// plasma membrane /// transferase activity, transferring glycosyl groups /// regulation of transcription
8177601	1.15207	3.86531e-05	MCCC2	64087	methylcrotonoyl-Coenzyme A carboxylase 2 (beta)	nucleotide binding /// methylcrotonoyl-CoA carboxylase activity /// ATP binding /// mitochondrion /// mitochondrial matrix /// leucine catabolic process /// ligase activity
8142912	1.14425	0.00829035	TMEM209	84928	transmembrane protein 209	membrane /// integral to membrane
8123819	1.14351	0.000422306	EEF1E1	9521	eukaryotic translation elongation factor 1 epsilon 1	protein binding /// nucleus /// cytoplasm /// translation /// negative regulation of cell proliferation /// positive regulation of apoptosis /// positive regulation of DNA damage response, signal transduction by p53 class mediator
8169115	1.14309	0.00482965	NRK	203447	Nik related kinase	nucleotide binding /// transcription factor activity /// protein serine/threonine kinase activity /// small GTPase regulator activity /// ATP binding /// protein amino acid phosphorylation /// transferase activity /// regulation of transcription
8147049	1.14101	0.00187442	FABP5L3 /// FABP5	220832 /// 2171	fatty acid binding protein 5-like 3 (pseudogene) /// fatty acid binding protein 5 (psoriasis-associated)	transporter activity /// transport /// lipid binding /// fatty acid binding /// protein binding /// cytoplasm /// lipid metabolic process /// epidermis development
7926319	1.14073	0.00012934	SUV39H2	79723	suppressor of variegation 3-9 homolog 2 (Drosophila)	chromosome, centromeric region /// chromatin /// chromatin /// chromatin binding /// protein binding /// nucleus /// chromosome /// chromatin assembly or disassembly /// chromatin assembly or disassembly /// chromatin remodeling /// chromatin remodeling /// cell cycle /// methyltransferase activity /// zinc ion binding /// transferase activity /// cell differentiation /// regulation of transcript…
8100495	1.14021	0.000268827	PPAT	5471	phosphoribosyl pyrophosphate amidotransferase	magnesium ion binding /// amidophosphoribosyltransferase activity /// iron ion binding /// purine nucleotide biosynthetic process /// glutamine metabolic process /// metabolic process /// purine base biosynthetic process /// nucleoside metabolic process /// transferase activity, transferring glycosyl groups /// 4 iron, 4 sulfur cluster binding
7939902	1.1398	0.00382379	LOC646813	646813	hypothetical LOC646813	---
7921076	1.1389	0.015565	GPATCH4	54865	G patch domain containing 4	nucleic acid binding /// intracellular
8120411	1.13805	2.41243e-05	PRIM2	5558	primase, DNA, polypeptide 2 (58kDa)	DNA binding /// DNA primase activity /// iron ion binding /// nucleoplasm /// alpha DNA polymerase:primase complex /// DNA replication /// DNA replication, synthesis of RNA primer /// transcription /// transferase activity /// nucleotidyltransferase activity /// metal ion binding /// 4 iron, 4 sulfur cluster binding
8109677	1.13791	0.00282831	GABRG2	2566	gamma-aminobutyric acid (GABA) A receptor, gamma 2	GABA-A receptor activity /// ion channel activity /// extracellular ligand-gated ion channel activity /// chloride channel activity /// protein binding /// cytoplasm /// plasma membrane /// integral to plasma membrane /// ion transport /// chloride transport /// gamma-aminobutyric acid signaling pathway /// synaptic transmission /// benzodiazepine receptor activity /// post-embryonic development …
8035838	1.13605	0.00144143	ZNF724P	440519	zinc finger protein 724 pseudogene	DNA binding /// intracellular /// nucleus /// regulation of transcription, DNA-dependent /// zinc ion binding /// metal ion binding
7900413	1.13546	0.000594293	ZMPSTE24	10269	zinc metallopeptidase (STE24 homolog, S. cerevisiae)	metalloendopeptidase activity /// cytoplasm /// endoplasmic reticulum /// Golgi apparatus /// proteolysis /// peptidase activity /// metalloexopeptidase activity /// zinc ion binding /// membrane /// integral to membrane /// metal ion binding
7929282	1.13477	0.000348983	HHEX	3087	hematopoietically expressed homeobox	liver development /// transcription factor activity /// nucleus /// cytoplasm /// regulation of transcription, DNA-dependent /// mRNA export from nucleus /// cell cycle /// multicellular organismal development /// transcription factor binding /// eukaryotic initiation factor 4E binding /// organ morphogenesis /// anterior/posterior pattern formation /// positive regulation of specific transcripti…
8016099	1.13221	0.00168013	EFTUD2	9343	elongation factor Tu GTP binding domain containing 2	nucleotide binding /// nuclear mRNA splicing, via spliceosome /// GTPase activity /// protein binding /// GTP binding /// nucleus /// spliceosomal complex /// RNA splicing
8009366	1.13111	0.000411211	NOL11	25926	nucleolar protein 11	nucleus /// nucleolus
8093053	1.12952	0.000411211	TFRC	7037	transferrin receptor (p90, CD71)	receptor activity /// transferrin receptor activity /// extracellular region /// endosome /// plasma membrane /// integral to plasma membrane /// cellular iron ion homeostasis /// endocytosis /// cytoplasmic membrane-bounded vesicle /// melanosome /// interspecies interaction between organisms /// perinuclear region of cytoplasm
8083941	1.129	7.88085e-05	ECT2	1894	epithelial cell transforming sequence 2 oncogene	cell morphogenesis /// signal transducer activity /// guanyl-nucleotide exchange factor activity /// Rho guanyl-nucleotide exchange factor activity /// protein binding /// intracellular /// intracellular signaling cascade /// Rho GTPase binding /// regulation of Rho protein signal transduction /// positive regulation of I-kappaB kinase/NF-kappaB cascade
7904883	1.12883	0.000575437	CHD1L	9557	chromodomain helicase DNA binding protein 1-like	nucleotide binding /// DNA binding /// helicase activity /// ATP binding /// nucleus /// ATP-dependent helicase activity /// hydrolase activity
8059319	1.12821	0.000442605	FARSB	10056	phenylalanyl-tRNA synthetase, beta subunit	nucleotide binding /// magnesium ion binding /// RNA binding /// phenylalanine-tRNA ligase activity /// ATP binding /// soluble fraction /// cytoplasm /// translation /// phenylalanyl-tRNA aminoacylation /// ligase activity
8130374	1.1238	0.000137723	FBXO5	26271	F-box protein 5	protein binding /// nucleus /// nucleoplasm /// cytoplasm /// spindle /// cytosol /// cell cycle /// mitosis /// regulation of mitotic cell cycle /// zinc ion binding /// modification-dependent protein catabolic process /// metal ion binding /// cell division /// negative regulation of ubiquitin-protein ligase activity during mitotic cell cycle /// positive regulation of ubiquitin-protein ligase …
8142019	1.12369	0.00140503	ORC5L	5001	origin recognition complex, subunit 5-like (yeast)	nucleotide binding /// DNA replication origin binding /// ATP binding /// nucleus /// nucleoplasm /// DNA replication /// DNA replication /// DNA replication initiation /// identical protein binding
8065230	1.12221	0.000656402	RBBP9	10741	retinoblastoma binding protein 9	nucleus /// cytoplasm /// hydrolase activity
7979307	1.12103	0.000834594	DLGAP5	9787	discs, large (Drosophila) homolog-associated protein 5	M phase of mitotic cell cycle /// phosphoprotein phosphatase activity /// protein binding /// nucleus /// cytoplasm /// cell cycle /// mitotic chromosome movement towards spindle pole /// cell-cell signaling /// cell proliferation /// spindle pole centrosome /// positive regulation of mitotic metaphase/anaphase transition
7915472	1.12029	0.00146084	SLC2A1	6513	solute carrier family 2 (facilitated glucose transporter), member 1	transporter activity /// glucose transmembrane transporter activity /// protein binding /// intracellular /// membrane fraction /// cytoplasm /// plasma membrane /// carbohydrate transport /// glucose transport /// integral to membrane /// basolateral plasma membrane /// substrate-specific transmembrane transporter activity /// melanosome /// transmembrane transport
8161242	1.12023	0.000700657	EXOSC3	51010	exosome component 3	3'-5'-exoribonuclease activity /// nuclear exosome (RNase complex) /// cytoplasmic exosome (RNase complex) /// RNA binding /// exonuclease activity /// protein binding /// nucleus /// nucleolus /// cytoplasm /// rRNA processing /// hydrolase activity
7901123	1.11955	0.00115913	NASP	4678	nuclear autoantigenic sperm protein (histone-binding)	blastocyst development /// protein binding /// nucleus /// cytoplasm /// DNA replication /// cell cycle /// cell proliferation /// protein transport /// histone exchange /// Hsp90 protein binding
8027297	1.11889	0.000595424	ZNF738	148203	zinc finger protein 738	DNA binding /// intracellular /// nucleus /// regulation of transcription, DNA-dependent
7978527	1.11744	0.00315012	C14orf126	112487	chromosome 14 open reading frame 126	cytoplasm /// hydrolase activity, acting on ester bonds /// D-amino acid catabolic process
8073858	1.11546	2.41243e-05	GTSE1	51512	G-2 and S-phase expressed 1	G2 phase of mitotic cell cycle /// molecular_function /// cytoplasm /// cytoplasmic microtubule /// DNA damage response, signal transduction by p53 class mediator resulting in cell cycle arrest /// microtubule-based process
7984330	1.1144	0.000240493	ZWILCH	55055	Zwilch, kinetochore associated, homolog (Drosophila)	condensed chromosome kinetochore /// protein binding /// cell cycle /// mitosis /// mitotic cell cycle checkpoint /// cell division
8110894	1.113	0.0211656	NSUN2	54888	NOL1/NOP2/Sun domain family, member 2	tRNA binding /// nucleus /// nucleolus /// cytoplasm /// tRNA processing /// methyltransferase activity /// tRNA (cytosine-5-)-methyltransferase activity /// transferase activity /// tRNA methylation
8098423	1.11187	0.000365962	NEIL3	55247	nei endonuclease VIII-like 3 (E. coli)	damaged DNA binding /// DNA-(apurinic or apyrimidinic site) lyase activity /// intracellular /// nucleus /// base-excision repair /// nucleotide-excision repair /// response to DNA damage stimulus /// zinc ion binding /// hydrolase activity, hydrolyzing N-glycosyl compounds /// metal ion binding
7956949	1.11087	2.84556e-05	NUP107	57122	nucleoporin 107kDa	condensed chromosome kinetochore /// nucleocytoplasmic transporter activity /// protein binding /// nucleus /// mRNA export from nucleus /// protein transport /// Nup107-160 complex /// Nup107-160 complex /// intracellular protein transmembrane transport
7926821	1.10961	6.85664e-05	MASTL	84930	microtubule associated serine/threonine kinase-like	nucleotide binding /// protein serine/threonine kinase activity /// ATP binding /// protein amino acid phosphorylation /// transferase activity
7933855	1.10936	0.00394578	RTKN2	219790	rhotekin 2	intracellular /// signal transduction
8053496	1.10817	0.00844231	POLR1A	25885	polymerase (RNA) I polypeptide A, 194kDa	magnesium ion binding /// DNA binding /// DNA-directed RNA polymerase activity /// protein binding /// nucleus /// nucleoplasm /// nucleolus /// DNA-directed RNA polymerase I complex /// transcription /// zinc ion binding /// transferase activity /// nucleotidyltransferase activity
8156341	1.10625	0.000272161	CENPP /// IPPK	401541 /// 64768	centromere protein P /// inositol 1,3,4,5,6-pentakisphosphate 2-kinase	chromosome, centromeric region /// nucleus /// chromosome /// nucleotide binding /// ATP binding /// intracellular /// cytoplasm /// kinase activity /// transferase activity /// inositol pentakisphosphate 2-kinase activity /// inositol and derivative phosphorylation
7904452	1.09988	0.0316601	FAM72A /// FAM72D /// FAM72B /// FAM72C	729533 /// 728833 /// 653820 /// 554282	family with sequence similarity 72, member A /// family with sequence similarity 72, member D /// family with sequence similarity 72, member B /// family with sequence similarity 72, member C	---
7929334	1.09962	0.000193196	CEP55	55165	centrosomal protein 55kDa	centriole /// cell cycle /// mitosis /// cell division
8119842	1.09858	9.91769e-05	POLR1C	9533	polymerase (RNA) I polypeptide C, 30kDa	DNA binding /// DNA-directed RNA polymerase activity /// nucleus /// nucleoplasm /// DNA-directed RNA polymerase I complex /// transcription /// transcription from RNA polymerase I promoter /// protein dimerization activity
7956076	1.09808	4.37622e-05	CDK2	1017	cyclin-dependent kinase 2	G2/M transition of mitotic cell cycle /// nucleotide binding /// cyclin-dependent protein kinase holoenzyme complex /// cyclin-dependent protein kinase activity /// cyclin-dependent protein kinase activity /// ATP binding /// nucleus /// nucleoplasm /// cytoplasm /// cytosol /// regulation of DNA replication /// protein amino acid phosphorylation /// cell cycle /// mitosis /// traversing start co…
8091243	1.09782	0.00047397	PCOLCE2	26577	procollagen C-endopeptidase enhancer 2	protein binding /// extracellular region /// heparin binding
8135069	1.09754	0.00589887	SERPINE1	5054	serpin peptidase inhibitor, clade E (nexin, plasminogen activator inhibitor type 1), member 1	chronological cell aging /// protease binding /// serine-type endopeptidase activity /// serine-type endopeptidase inhibitor activity /// serine-type endopeptidase inhibitor activity /// protein binding /// extracellular region /// extracellular region /// plasma membrane /// blood coagulation /// peptidase inhibitor activity /// regulation of cell proliferation /// fibrinolysis /// regulation of…
8111629	1.09642	0.000417098	NUP155	9631	nucleoporin 155kDa	transporter activity /// nucleus /// nuclear pore /// nucleocytoplasmic transport /// protein transport /// membrane /// structural constituent of nuclear pore /// mRNA transport /// intracellular protein transmembrane transport
7916282	1.09629	7.21626e-05	LRP8	7804	low density lipoprotein receptor-related protein 8, apolipoprotein e receptor	transmembrane receptor activity /// calcium ion binding /// protein binding /// extracellular region /// extracellular space /// plasma membrane /// caveola /// proteolysis /// lipid metabolic process /// endocytosis /// signal transduction /// cytokine-mediated signaling pathway /// hippocampus development /// layer formation in the cerebral cortex /// very-low-density lipoprotein receptor activ…
7947248	1.09343	0.000500891	KIF18A	81930	kinesin family member 18A	nucleotide binding /// ruffle /// microtubule motor activity /// ATP binding /// nucleus /// cytoplasm /// microtubule /// microtubule-based movement /// protein transport
8139632	1.09332	0.00929098	FIGNL1	63979	fidgetin-like 1	nucleotide binding /// magnesium ion binding /// ATP binding /// hydrolase activity /// nucleoside-triphosphatase activity /// ATP metabolic process
7939424	1.09256	0.019997	API5	8539	apoptosis inhibitor 5	binding /// nucleus /// spliceosomal complex /// cytoplasm /// apoptosis /// anti-apoptosis /// anti-apoptosis /// anti-apoptosis /// fibroblast growth factor binding
8133345	1.09149	0.000648398	WBSCR22	114049	Williams Beuren syndrome chromosome region 22	cellular_component /// nucleus /// metabolic process /// methyltransferase activity /// transferase activity
8145418	1.08935	0.000163443	CDCA2	157313	cell division cycle associated 2	nucleus /// cell cycle /// mitosis /// cell division
8158446	1.08928	0.000441798	NUP188	23511	nucleoporin 188kDa	protein binding /// nucleus /// nuclear pore /// protein transport /// mRNA transport /// intracellular protein transmembrane transport
7980535	1.08904	0.00844231	DYNLL1	8655	dynein, light chain, LC8-type 1	microtubule motor activity /// membrane fraction /// cytoplasm /// cytosol /// cytosol /// cytoskeleton /// cytoplasmic dynein complex /// microtubule /// plasma membrane /// microtubule-based process /// female gamete generation /// protein C-terminus binding /// activation of pro-apoptotic gene products /// anatomical structure morphogenesis /// protein domain specific binding /// actin cytoske…
8041867	1.08888	0.000378436	MSH2	4436	mutS homolog 2, colon cancer, nonpolyposis type 1 (E. coli)	nucleotide binding /// magnesium ion binding /// four-way junction DNA binding /// in utero embryonic development /// damaged DNA binding /// single-stranded DNA binding /// hypoxanthine phosphoribosyltransferase activity /// ATP binding /// nucleus /// oxidative phosphorylation /// purine nucleotide biosynthetic process /// mismatch repair /// postreplication repair /// double-strand break repai…
7969374	1.08884	0.00028304	C13orf34	79866	chromosome 13 open reading frame 34	cell cycle /// mitosis /// cell division
8058161	1.08746	0.00109488	ORC2L	4999	origin recognition complex, subunit 2-like (yeast)	negative regulation of transcription from RNA polymerase II promoter /// origin recognition complex /// DNA replication origin binding /// protein binding /// nucleus /// nucleoplasm /// DNA replication /// DNA replication /// DNA replication initiation
8026339	1.08732	0.00157048	SNRPG /// LOC100130932	6637 /// 100130932	small nuclear ribonucleoprotein polypeptide G /// small nuclear ribonucleoprotein G-like protein	spliceosome assembly /// spliceosomal snRNP biogenesis /// RNA binding /// protein binding /// nucleus /// nucleoplasm /// spliceosomal complex /// cytosol /// RNA splicing /// small nuclear ribonucleoprotein complex /// spliceosomal complex /// mRNA processing /// RNA splicing
7991126	1.08637	0.00121055	WDR73	84942	WD repeat domain 73	---
8157283	1.08508	0.000402432	PRPF4	9128	PRP4 pre-mRNA processing factor 4 homolog (yeast)	nuclear mRNA splicing, via spliceosome /// nucleus /// spliceosomal complex /// RNA splicing /// nuclear speck /// RNA splicing factor activity, transesterification mechanism
8105842	1.08357	0.00410406	CENPH	64946	centromere protein H	condensed chromosome kinetochore /// protein binding /// nucleus /// chromosome /// chromosome segregation /// kinetochore binding /// cell division /// kinetochore organization
8170998	1.08338	0.0290994	F8A2 /// F8A3 /// F8A1	474383 /// 474384 /// 8263	coagulation factor VIII-associated (intronic transcript) 2 /// coagulation factor VIII-associated (intronic transcript) 3 /// coagulation factor VIII-associated (intronic transcript) 1	molecular_function /// cellular_component /// nucleus /// biological_process
8074364	1.08143	0.0130932	TSSK2 /// DGCR14	23617 /// 8220	testis-specific serine kinase 2 /// DiGeorge syndrome critical region gene 14	nucleotide binding /// magnesium ion binding /// protein serine/threonine kinase activity /// protein binding /// ATP binding /// cytoplasm /// protein amino acid phosphorylation /// multicellular organismal development /// spermatogenesis /// transferase activity /// cell differentiation /// molecular_function /// nucleus /// spliceosomal complex /// nucleolus /// cytoplasm /// mRNA processing /…
7975045	1.08079	0.000149369	MTHFD1	4522	methylenetetrahydrofolate dehydrogenase (NADP+ dependent) 1, methenyltetrahydrofolate cyclohydrolase, formyltetrahydrofolate synthetase	histidine biosynthetic process /// nucleotide binding /// formate-tetrahydrofolate ligase activity /// methenyltetrahydrofolate cyclohydrolase activity /// methylenetetrahydrofolate dehydrogenase (NADP+) activity /// protein binding /// ATP binding /// cytoplasm /// mitochondrion /// purine nucleotide biosynthetic process /// histidine catabolic process /// one-carbon metabolic process /// cellul…
7900911	1.08022	0.00244945	DPH2	1802	DPH2 homolog (S. cerevisiae)	protein binding
8106193	1.07985	0.00187201	UTP15	84135	UTP15, U3 small nucleolar ribonucleoprotein, homolog (S. cerevisiae)	nucleus /// nucleolus /// cytoplasm /// rRNA processing
8132318	1.07977	0.000170821	ANLN	54443	anillin, actin binding protein	cytokinesis /// septin ring assembly /// actin binding /// nucleus /// cytoplasm /// contractile ring /// cell cortex /// cell cycle /// mitosis /// regulation of exit from mitosis
7996211	1.07973	0.000384804	GINS3	64785	GINS complex subunit 3 (Psf3 homolog)	nucleus /// DNA replication
8027117	1.07972	0.000369024	ARMC6	93436	armadillo repeat containing 6	protein binding
7961654	1.07894	0.000193543	RECQL	5965	RecQ protein-like (DNA helicase Q1-like)	nucleotide binding /// DNA strand renaturation /// DNA strand annealing activity /// DNA binding /// ATP-dependent DNA helicase activity /// protein binding /// ATP binding /// nucleus /// DNA repair /// DNA recombination /// hydrolase activity
8168794	1.07723	9.00015e-05	CENPI	2491	centromere protein I	chromosome, centromeric region /// nucleus /// chromosome /// sex differentiation
7919642	1.0761	4.05765e-05	HIST2H2AB	317772	histone cluster 2, H2ab	nucleosome /// DNA binding /// nucleus /// chromosome /// nucleosome assembly
7970569	1.07564	0.000384804	SACS	26278	spastic ataxia of Charlevoix-Saguenay (sacsin)	molecular_function /// ATP binding /// cellular_component /// protein folding /// heat shock protein binding
7959623	1.07536	0.000963251	GTF2H3	2967	general transcription factor IIH, polypeptide 3, 34kDa	core TFIIH complex /// nucleotide-excision repair, DNA damage removal /// damaged DNA binding /// transcription factor activity /// nucleus /// nucleoplasm /// holo TFIIH complex /// regulation of transcription, DNA-dependent /// transcription initiation from RNA polymerase II promoter /// RNA elongation from RNA polymerase II promoter /// response to DNA damage stimulus /// translation factor ac…
7919619	1.07472	0.000491427	HIST2H2AA3 /// HIST2H2AC /// HIST2H2AA4	8337 /// 8338 /// 723790	histone cluster 2, H2aa3 /// histone cluster 2, H2ac /// histone cluster 2, H2aa4	nucleosome /// DNA binding /// nucleus /// chromosome /// nucleosome assembly /// nucleosome /// DNA binding /// nucleosome assembly
8135915	1.074	0.00231409	C7orf68	29923	chromosome 7 open reading frame 68	molecular_function /// cellular_component /// response to stress /// membrane /// integral to membrane
8138912	1.07391	0.000756516	LSM5	23658	LSM5 homolog, U6 small nuclear RNA associated (S. cerevisiae)	RNA binding /// protein binding /// nucleus /// mRNA processing /// RNA splicing /// ribonucleoprotein complex
8081288	1.07048	0.00540737	TMEM45A	55076	transmembrane protein 45A	membrane /// integral to membrane
8104449	1.0701	5.72807e-05	CCT5	22948	chaperonin containing TCP1, subunit 5 (epsilon)	nucleotide binding /// ATP binding /// nucleus /// nucleolus /// cytoplasm /// chaperonin-containing T-complex /// protein folding /// unfolded protein binding
8126588	1.06693	0.00186259	XPO5	57510	exportin 5	tRNA binding /// protein binding /// nucleus /// cytoplasm /// protein export from nucleus /// protein transporter activity /// protein transport /// gene silencing by RNA
7981290	1.06635	0.00655201	WARS	7453	tryptophanyl-tRNA synthetase	nucleotide binding /// tryptophan-tRNA ligase activity /// ATP binding /// soluble fraction /// cytoplasm /// tryptophanyl-tRNA aminoacylation /// negative regulation of cell proliferation /// ligase activity
8052382	1.06523	0.00231675	FANCL /// VRK2	55120 /// 7444	Fanconi anemia, complementation group L /// vaccinia related kinase 2	protein binding /// nucleus /// cytoplasm /// DNA repair /// response to DNA damage stimulus /// zinc ion binding /// ligase activity /// modification-dependent protein catabolic process /// metal ion binding /// nucleotide binding /// protein serine/threonine kinase activity /// protein binding /// ATP binding /// membrane fraction /// endoplasmic reticulum /// membrane /// integral to membrane …
7900201	1.0651	0.000142912	UTP11L	51118	UTP11-like, U3 small nucleolar ribonucleoprotein, (yeast)	protein binding /// extracellular space /// nucleus /// nucleolus /// cytoplasm /// rRNA processing /// induction of apoptosis /// nervous system development /// small-subunit processome /// nerve growth factor receptor signaling pathway
8085754	1.06418	9.79412e-05	SGOL1	151648	shugoshin-like 1 (S. pombe)	chromosome, centromeric region /// condensed nuclear chromosome, centromeric region /// protein binding /// nucleus /// cell cycle /// mitosis /// mitotic cohesin complex /// meiotic chromosome segregation /// cell division
8143065	1.06391	0.00321706	C7orf49	78996	chromosome 7 open reading frame 49	cytoplasm
8142930	1.06256	0.00302281	TSGA14	95681	testis specific, 14	centrosome
8057744	1.06193	0.00933202	STAT1	6772	signal transducer and activator of transcription 1, 91kDa	transcription factor activity /// signal transducer activity /// hematopoietin/interferon-class (D200-domain) cytokine receptor signal transducer activity /// calcium ion binding /// protein binding /// nucleus /// nucleolus /// cytoplasm /// regulation of transcription, DNA-dependent /// transcription from RNA polymerase II promoter /// activation of caspase activity /// signal transduction /// …
7936408	1.06189	0.0100139	DCLRE1A	9937	DNA cross-link repair 1A (PSO2 homolog, S. cerevisiae)	nucleus /// nucleotide-excision repair /// response to DNA damage stimulus /// cell cycle /// mitosis /// cell division
8157691	1.06186	2.41243e-05	SKA2 /// LOC729012	348235 /// 729012	spindle and kinetochore associated complex subunit 2 /// similar to Spindle and kinetochore-associated protein 2	mitotic anaphase /// outer kinetochore of condensed chromosome /// protein binding /// spindle microtubule /// cell cycle /// chromosome segregation /// microtubule binding /// regulation of microtubule polymerization or depolymerization /// cell division
8174304	1.05937	0.00644147	SERPINA7	6906	serpin peptidase inhibitor, clade A (alpha-1 antiproteinase, antitrypsin), member 7	serine-type endopeptidase inhibitor activity /// binding /// extracellular region /// extracellular space
8115907	1.05832	0.00322488	NOP16	51491	NOP16 nucleolar protein homolog (yeast)	nucleus /// nucleolus
8109752	1.05717	0.00140974	ODZ2	57451	odz, odd Oz/ten-m homolog 2 (Drosophila)	signal transduction /// membrane /// integral to membrane
8047356	1.05657	0.000656402	NIF3L1 /// LOC100129888	60491 /// 100129888	NIF3 NGG1 interacting factor 3-like 1 (S. pombe) /// hypothetical LOC100129888	cytoplasm /// transcription factor binding /// positive regulation of transcription, DNA-dependent
7983811	1.0562	1.6951e-05	CCPG1 /// PIGB	9236 /// 9488	cell cycle progression 1 /// phosphatidylinositol glycan anchor biosynthesis, class B	cell cycle /// membrane /// integral to membrane /// glycolipid mannosyltransferase activity /// endoplasmic reticulum /// integral to membrane /// preassembly of GPI anchor in ER membrane /// transferase activity, transferring glycosyl groups /// intrinsic to endoplasmic reticulum membrane
7947396	1.05595	0.000584548	CSTF3	1479	cleavage stimulation factor, 3' pre-RNA, subunit 3, 77kDa	nuclear mRNA splicing, via spliceosome /// RNA binding /// protein binding /// intracellular /// nucleus /// mRNA polyadenylation /// mRNA cleavage
8078544	1.05442	0.000451557	MLH1	4292	mutL homolog 1, colon cancer, nonpolyposis type 2 (E. coli)	single-stranded DNA binding /// protein binding /// ATP binding /// nucleus /// mismatch repair /// response to DNA damage stimulus /// cell cycle /// mismatched DNA binding /// MutSalpha complex binding
7978776	1.05318	0.000768768	C14orf106	55320	chromosome 14 open reading frame 106	chromosome, centromeric region /// DNA binding /// nucleus /// cell cycle /// mitosis /// cell division
7948229	1.05218	0.00234873	SLC43A3	29015	solute carrier family 43, member 3	membrane /// integral to membrane
8008310	1.05102	6.53772e-05	EME1	146956	essential meiotic endonuclease 1 homolog 1 (S. pombe)	magnesium ion binding /// DNA binding /// endonuclease activity /// protein binding /// nucleus /// nucleolus /// DNA repair /// DNA recombination /// response to DNA damage stimulus /// hydrolase activity
7970317	1.05098	0.00126439	TFDP1	7027	transcription factor Dp-1	transcription factor activity /// transcription coactivator activity /// nucleus /// nucleoplasm /// transcription factor complex /// regulation of transcription from RNA polymerase II promoter /// cell cycle /// transcription factor binding /// cell proliferation /// protein domain specific binding
8016909	1.05061	0.00112326	MKS1	54903	Meckel syndrome, type 1	---
7901915	1.04954	0.00144143	ALG6	29929	asparagine-linked glycosylation 6, alpha-1,3-glucosyltransferase homolog (S. cerevisiae)	cellular_component /// endoplasmic reticulum /// endoplasmic reticulum membrane /// protein amino acid N-linked glycosylation /// membrane /// integral to membrane /// glucosyltransferase activity
8019772	1.04825	5.23874e-05	THOC4	10189	THO complex 4	nucleotide binding /// nuclear mRNA splicing, via spliceosome /// RNA binding /// protein binding /// nucleus /// spliceosomal complex /// cytoplasm /// transport /// RNA splicing /// nuclear speck /// mRNA transport
8108558	1.04822	0.0172652	SLC35A4	113829	solute carrier family 35, member A4	Golgi membrane /// sugar:hydrogen symporter activity /// Golgi apparatus /// carbohydrate transport /// membrane /// integral to membrane
8153935	1.0474	0.0160096	ZNF252	286101	zinc finger protein 252	---
7904000	1.0464	0.00165251	DDX20	11218	DEAD (Asp-Glu-Ala-Asp) box polypeptide 20	negative regulation of transcription from RNA polymerase II promoter /// nucleotide binding /// assembly of spliceosomal tri-snRNP /// DNA binding /// ATP-dependent RNA helicase activity /// helicase activity /// protein binding /// ATP binding /// nucleus /// nucleoplasm /// spliceosomal complex /// cytoplasm /// cytosol /// cytoskeleton /// mRNA processing /// induction of apoptosis /// RNA spl…
8070102	1.04614	0.00108134	GART	2618	phosphoribosylglycinamide formyltransferase, phosphoribosylglycinamide synthetase, phosphoribosylaminoimidazole synthetase	nucleotide binding /// phosphoribosylamine-glycine ligase activity /// phosphoribosylamine-glycine ligase activity /// phosphoribosylformylglycinamidine cyclo-ligase activity /// phosphoribosylformylglycinamidine cyclo-ligase activity /// phosphoribosylglycinamide formyltransferase activity /// protein binding /// ATP binding /// cytoplasm /// cytosol /// purine nucleotide biosynthetic process //…
8126770	1.04501	0.00531428	CYP39A1	51302	cytochrome P450, family 39, subfamily A, polypeptide 1	monooxygenase activity /// endoplasmic reticulum /// endoplasmic reticulum membrane /// microsome /// lipid metabolic process /// bile acid biosynthetic process /// cholesterol catabolic process /// digestion /// steroid metabolic process /// steroid 7-alpha-hydroxylase activity /// oxysterol 7-alpha-hydroxylase activity /// oxysterol 7-alpha-hydroxylase activity /// electron carrier activity ///…
8083656	1.04424	0.00154463	MFSD1	64747	major facilitator superfamily domain containing 1	transport /// membrane /// integral to membrane
7900167	1.04414	5.37518e-05	CDCA8	55143	cell division cycle associated 8	mitotic metaphase /// chromosome, centromeric region /// protein binding /// nucleus /// chromosome /// nucleolus /// cytoplasm /// cell cycle /// chromosome passenger complex /// protein complex /// chromosome organization /// cell division
7925364	1.04345	0.00306463	HEATR1	55127	HEAT repeat containing 1	protein binding /// nucleus /// nucleolus /// rRNA processing /// ribonucleoprotein complex
8092905	1.04331	0.00670344	LSG1	55341	large subunit GTPase 1 homolog (S. cerevisiae)	nucleotide binding /// GTP binding /// intracellular /// nucleus /// cytoplasm /// endoplasmic reticulum /// Cajal body /// protein transport /// hydrolase activity /// nuclear export
7970858	1.04315	0.005482	HMGB1	3146	high-mobility group box 1	condensed chromosome /// nucleus /// nucleolus /// DNA unwinding during replication /// DNA repair /// base-excision repair, DNA ligation /// DNA recombination /// chromatin organization /// regulation of transcription from RNA polymerase II promoter /// anti-apoptosis /// signal transduction /// transcription factor binding /// DNA bending activity /// negative regulation of transcriptional prei…
7991777	1.0431	0.00165251	C4orf46	201725	chromosome 4 open reading frame 46	---
8097857	1.04306	0.00187442	MND1	84057	meiotic nuclear divisions 1 homolog (S. cerevisiae)	DNA binding /// protein binding /// nucleus /// DNA recombination /// meiosis
8171087	1.04251	0.0387843	PPP2R3B	28227	protein phosphatase 2 (formerly 2A), regulatory subunit B'', beta	G1 phase of mitotic cell cycle /// protein phosphatase type 2A complex /// chromatin binding /// protein serine/threonine phosphatase activity /// calcium ion binding /// protein binding /// nucleus /// protein amino acid dephosphorylation /// cell cycle arrest /// negative regulation of cell proliferation /// protein phosphatase type 2A regulator activity
7965322	1.04157	0.00206237	KITLG	4254	KIT ligand	neural crest cell migration /// positive regulation of myeloid leukocyte differentiation /// stem cell factor receptor binding /// extracellular region /// extracellular space /// cytoplasm /// cytoskeleton /// plasma membrane /// cell adhesion /// signal transduction /// growth factor activity /// positive regulation of cell proliferation /// integral to membrane /// hemopoiesis /// germ cell pr…
8139232	1.04077	0.000890163	PSMA2	5683	proteasome (prosome, macropain) subunit, alpha type, 2	threonine-type endopeptidase activity /// protein binding /// nucleus /// cytoplasm /// cytosol /// proteasome core complex /// ubiquitin-dependent protein catabolic process /// peptidase activity /// anaphase-promoting complex-dependent proteasomal ubiquitin-dependent protein catabolic process /// negative regulation of ubiquitin-protein ligase activity during mitotic cell cycle /// positive reg…
8135211	1.03943	0.0160246	FAM185A	222234	family with sequence similarity 185, member A	---
8040173	1.0343	0.000241853	TAF1B	9014	TATA box binding protein (TBP)-associated factor, RNA polymerase I, B, 63kDa	transcription factor activity /// nucleus /// nucleoplasm /// transcription, DNA-dependent /// regulation of transcription
8130129	1.03297	2.41243e-05	NUP43	348995	nucleoporin 43kDa	kinetochore /// protein binding /// nucleus /// protein transport /// Nup107-160 complex /// Nup107-160 complex /// mRNA transport /// intracellular protein transmembrane transport
7985202	1.03286	0.00114616	PSMA4	5685	proteasome (prosome, macropain) subunit, alpha type, 4	threonine-type endopeptidase activity /// nucleus /// cytoplasm /// cytosol /// proteasome core complex /// ubiquitin-dependent protein catabolic process /// peptidase activity /// anaphase-promoting complex-dependent proteasomal ubiquitin-dependent protein catabolic process /// identical protein binding /// negative regulation of ubiquitin-protein ligase activity during mitotic cell cycle /// po…
8043413	1.03005	0.000829916	RPIA	22934	ribose 5-phosphate isomerase A	ribose-5-phosphate isomerase activity /// ribose-5-phosphate isomerase activity /// intracellular /// cytosol /// pentose-phosphate shunt, non-oxidative branch /// isomerase activity
8020903	1.02999	0.00167878	GALNT1	2589	UDP-N-acetyl-alpha-D-galactosamine:polypeptide N-acetylgalactosaminyltransferase 1 (GalNAc-T1)	polypeptide N-acetylgalactosaminyltransferase activity /// calcium ion binding /// sugar binding /// extracellular region /// Golgi apparatus /// membrane /// integral to membrane /// transferase activity, transferring glycosyl groups /// protein amino acid O-linked glycosylation via serine /// protein amino acid O-linked glycosylation via threonine /// manganese ion binding /// perinuclear regio…
7962427	1.02976	0.00167748	PUS7L	83448	pseudouridylate synthase 7 homolog (S. cerevisiae)-like	pseudouridine synthesis /// RNA binding /// tRNA processing /// pseudouridine synthase activity /// isomerase activity
8117408	1.02962	0.000166398	HIST1H2AE	3012	histone cluster 1, H2ae	---
8172876	1.02951	0.000770107	SMC1A	8243	structural maintenance of chromosomes 1A	cell cycle checkpoint /// nucleotide binding /// nuclear mRNA splicing, via spliceosome /// condensed chromosome kinetochore /// condensed nuclear chromosome /// chromatin binding /// microtubule motor activity /// protein binding /// ATP binding /// nucleus /// chromosome /// cytoplasm /// DNA repair /// response to DNA damage stimulus /// cell cycle /// mitotic spindle organization /// mitotic …
8023735	1.02934	0.000758567	TMX3	54495	thioredoxin-related transmembrane protein 3	protein disulfide isomerase activity /// endoplasmic reticulum /// membrane /// integral to membrane /// isomerase activity /// cell redox homeostasis
7957649	1.02883	0.000872813	SNRPF	6636	small nuclear ribonucleoprotein polypeptide F	spliceosomal snRNP biogenesis /// RNA binding /// protein binding /// nucleus /// nucleoplasm /// spliceosomal complex /// cytosol /// RNA splicing /// small nuclear ribonucleoprotein complex
8037023	1.02869	0.000455358	EXOSC5	56915	exosome component 5	3'-5'-exoribonuclease activity /// exosome (RNase complex) /// RNA binding /// exonuclease activity /// protein binding /// nucleus /// nucleolus /// cytoplasm /// rRNA processing /// RNA processing /// hydrolase activity
8103932	1.02837	0.000525681	MLF1IP	79682	MLF1 interacting protein	condensed chromosome kinetochore /// protein binding /// nucleus /// chromosome /// cytoplasm /// interspecies interaction between organisms /// regulation of transcription
8014248	1.02798	0.000860546	SLFN13	146857	schlafen family member 13	nucleotide binding /// ATP binding /// intracellular
8082075	1.02777	0.0225295	DTX3L	151636	deltex 3-like (Drosophila)	protein binding /// zinc ion binding /// metal ion binding
8157843	1.02742	0.00470757	RABEPK	10244	Rab9 effector protein with kelch motifs	cytoplasm /// endosome /// receptor-mediated endocytosis /// vesicle docking during exocytosis /// endosome membrane /// membrane
7960702	1.0274	0.000294205	CDCA3	83461	cell division cycle associated 3	molecular_function /// cellular_component /// cytoplasm /// cytosol /// cell cycle /// mitosis /// biological_process /// modification-dependent protein catabolic process /// cell division
7925550	1.02658	0.000384804	ADSS	159	adenylosuccinate synthase	nucleotide binding /// magnesium ion binding /// immune system process /// adenylosuccinate synthase activity /// adenylosuccinate synthase activity /// GTP binding /// cellular_component /// cytoplasm /// purine nucleotide biosynthetic process /// AMP biosynthetic process /// AMP biosynthetic process /// ligase activity /// phosphate binding
7915926	1.02624	0.000186735	STIL	6491	SCL/TAL1 interrupting locus	cytoplasm /// cytosol /// multicellular organismal development /// cell proliferation
7999233	1.02503	0.00596181	GLYR1	84656	glyoxylate reductase 1 homolog (Arabidopsis)	DNA binding /// phosphogluconate dehydrogenase (decarboxylating) activity /// binding /// nucleus /// pentose-phosphate shunt /// metabolic process /// oxidoreductase activity /// coenzyme binding
7909789	1.02294	3.56544e-05	TGFB2	7042	transforming growth factor, beta 2	cell morphogenesis /// skeletal system development /// cartilage condensation /// angiogenesis /// beta-amyloid binding /// blood vessel development /// eye development /// response to hypoxia /// blood vessel remodeling /// receptor signaling protein serine/threonine kinase activity /// type II transforming growth factor beta receptor binding /// type II transforming growth factor beta receptor …
8153474	1.02234	0.000224583	TSTA3	7264	tissue specific transplantation antigen P35B	binding /// cytoplasm /// leukocyte adhesion /// electron carrier activity /// nucleotide-sugar metabolic process /// oxidoreductase activity /// isomerase activity /// cytolysis /// 'de novo' GDP-L-fucose biosynthetic process /// GDP-4-dehydro-D-rhamnose reductase activity /// cellular metabolic process /// GDP-L-fucose synthase activity /// coenzyme binding /// oxidation reduction
8151101	1.02198	6.53772e-05	MYBL1	4603	v-myb myeloblastosis viral oncogene homolog (avian)-like 1	DNA binding /// nucleus /// nucleolus /// regulation of transcription, DNA-dependent /// transcription activator activity
7944401	1.01973	0.00410406	HMBS	3145	hydroxymethylbilane synthase	hydroxymethylbilane synthase activity /// cytoplasm /// mitochondrion /// heme biosynthetic process /// transferase activity
8047815	1.0196	0.000696301	FASTKD2	22868	FAST kinase domains 2	protein kinase activity /// ATP binding /// apoptosis
7965094	1.01926	7.59064e-05	E2F7	144455	E2F transcription factor 7	transcription factor activity /// nucleus /// transcription factor complex /// regulation of transcription, DNA-dependent /// cell cycle /// negative regulation of cell proliferation /// transcription repressor activity /// identical protein binding
8083709	1.01921	5.00892e-05	SMC4	10051	structural maintenance of chromosomes 4	nucleotide binding /// condensin complex /// condensin complex /// protein binding /// ATP binding /// nucleus /// chromosome /// cytoplasm /// cell cycle /// mitotic chromosome condensation /// protein heterodimerization activity /// cell division
8160033	1.01869	0.000361821	SNRPE	6635	small nuclear ribonucleoprotein polypeptide E	spliceosome assembly /// spliceosomal snRNP biogenesis /// RNA binding /// protein binding /// nucleus /// nucleoplasm /// spliceosomal complex /// cytosol /// RNA splicing /// small nuclear ribonucleoprotein complex
8092640	1.01534	0.000168593	RFC4	5984	replication factor C (activator 1) 4, 37kDa	nucleotide binding /// DNA clamp loader activity /// protein binding /// ATP binding /// nucleus /// nucleoplasm /// DNA replication factor C complex /// DNA replication /// DNA replication /// DNA strand elongation during DNA replication /// DNA repair /// nucleotide-excision repair, DNA gap filling /// nucleoside-triphosphatase activity /// phosphoinositide-mediated signaling
8044745	1.01438	0.00102988	DDX18	8886	DEAD (Asp-Glu-Ala-Asp) box polypeptide 18	nucleotide binding /// RNA binding /// ATP-dependent RNA helicase activity /// helicase activity /// ATP binding /// hydrolase activity
8054702	1.01423	4.68226e-05	CKAP2L	150468	cytoskeleton associated protein 2-like	---
7971550	1.01266	0.00393653	MED4	29079	mediator complex subunit 4	transcription cofactor activity /// receptor activity /// protein binding /// nucleus /// nucleolus /// cytoplasm /// regulation of transcription from RNA polymerase II promoter /// transcription initiation from RNA polymerase II promoter /// RNA polymerase II transcription mediator activity /// transcription activator activity /// ligand-dependent nuclear receptor transcription coactivator activ…
7953483	1.01221	0.000195755	USP5	8078	ubiquitin specific peptidase 5 (isopeptidase T)	cysteine-type endopeptidase activity /// ubiquitin thiolesterase activity /// protein binding /// lysosome /// ubiquitin-dependent protein catabolic process /// peptidase activity /// zinc ion binding /// metal ion binding
8060949	1.01154	0.00256859	ANKRD5	63926	ankyrin repeat domain 5	calcium ion binding
8103079	1.01072	0.00102311	PRMT10	90826	protein arginine methyltransferase 10 (putative)	binding
7973797	1.01032	0.000170704	STRN3 /// COCH	29966 /// 1690	striatin, calmodulin binding protein 3 /// coagulation factor C homolog, cochlin (Limulus polyphemus)	calmodulin binding /// membrane fraction /// nucleus /// cytoplasm /// cytosol /// cell cycle /// membrane /// extracellular region /// proteinaceous extracellular matrix /// sensory perception of sound
8046408	1.01015	0.00282775	PDK1	5163	pyruvate dehydrogenase kinase, isozyme 1	two-component sensor activity /// nucleotide binding /// pyruvate dehydrogenase (acetyl-transferring) kinase activity /// ATP binding /// mitochondrion /// mitochondrial matrix /// carbohydrate metabolic process /// glucose metabolic process /// signal transduction /// small GTPase mediated signal transduction /// transferase activity /// peptidyl-histidine phosphorylation
8049016	1.0088	0.0008499	PSMD1	5707	proteasome (prosome, macropain) 26S subunit, non-ATPase, 1	proteasome complex /// protein binding /// cytosol /// proteasome regulatory particle /// enzyme regulator activity /// anaphase-promoting complex-dependent proteasomal ubiquitin-dependent protein catabolic process /// regulation of protein catabolic process /// negative regulation of ubiquitin-protein ligase activity during mitotic cell cycle /// positive regulation of ubiquitin-protein ligase a…
7978595	1.00753	0.00015118	BAZ1A	11177	bromodomain adjacent to zinc finger domain, 1A	protein binding /// nucleus /// zinc ion binding /// regulation of transcription /// metal ion binding
8037205	1.00688	0.0163247	CEACAM1	634	carcinoembryonic antigen-related cell adhesion molecule 1 (biliary glycoprotein)	angiogenesis /// molecular_function /// extracellular region /// membrane fraction /// plasma membrane /// plasma membrane /// integral to plasma membrane /// homophilic cell adhesion /// integrin-mediated signaling pathway /// cell migration
7947991	1.00677	0.000442605	NUP160	23279	nucleoporin 160kDa	kinetochore /// nucleocytoplasmic transporter activity /// protein binding /// nucleus /// mRNA export from nucleus /// protein transport /// Nup107-160 complex /// Nup107-160 complex /// intracellular protein transmembrane transport
8077914	1.00657	0.0155556	TSEN2	80746	tRNA splicing endonuclease 2 homolog (S. cerevisiae)	tRNA-intron endonuclease activity /// tRNA-intron endonuclease complex /// nucleic acid binding /// endonuclease activity /// nucleus /// nucleolus /// tRNA splicing, via endonucleolytic cleavage and ligation /// mRNA processing /// hydrolase activity
7910446	1.00642	0.0281553	COG2	22796	component of oligomeric golgi complex 2	Golgi membrane /// protein binding /// Golgi apparatus /// Golgi stack /// protein amino acid glycosylation /// intracellular protein transport /// intra-Golgi vesicle-mediated transport /// Golgi organization /// protein transporter activity /// oligosaccharide biosynthetic process /// membrane /// Golgi transport complex /// Golgi transport complex
8096463	1.00616	0.0049428	SMARCAD1	56916	SWI/SNF-related, matrix-associated actin-dependent regulator of chromatin, subfamily a, containing DEAD/H box 1	regulation of DNA recombination /// nucleotide binding /// DNA binding /// helicase activity /// protein binding /// ATP binding /// nucleus /// nucleolus /// nucleotide metabolic process /// nuclear matrix /// chromatin modification /// hydrolase activity /// positive regulation of transcription /// protein homooligomerization
8050537	1.00561	0.000133764	MATN3	4148	matrilin 3	skeletal system development /// extracellular matrix structural constituent /// extracellular region /// proteinaceous extracellular matrix
8060611	1.00558	0.00543489	ITPA	3704	inosine triphosphatase (nucleoside triphosphate pyrophosphatase)	magnesium ion binding /// cytoplasm /// nucleotide metabolic process /// hydrolase activity /// nucleoside-triphosphate diphosphatase activity
7968242	1.00539	0.000362394	GTF3A	2971	general transcription factor IIIA	DNA binding /// RNA polymerase III transcription factor activity /// RNA binding /// protein binding /// intracellular /// nucleus /// transcription from RNA polymerase III promoter /// zinc ion binding /// rRNA transcription /// regulation of transcription /// metal ion binding
7907135	1.00448	0.000151424	SFT2D2	375035	SFT2 domain containing 2	protein transport /// membrane /// integral to membrane
8008754	1.00427	3.86531e-05	RAD51C	5889	RAD51 homolog C (S. cerevisiae)	nucleotide binding /// DNA binding /// ATP binding /// nucleus /// DNA repair /// response to DNA damage stimulus /// female meiosis sister chromatid cohesion /// reciprocal meiotic recombination /// male meiosis I /// spermatogenesis /// DNA-dependent ATPase activity /// crossover junction endodeoxyribonuclease activity /// nucleoside-triphosphatase activity
8145782	1.00415	0.0091154	MAK16	84549	MAK16 homolog (S. cerevisiae)	nucleus /// nucleolus
8052703	1.0031	0.00374943	WDR92 /// PPP3R1	116143 /// 5534	WD repeat domain 92 /// protein phosphatase 3 (formerly 2B), regulatory subunit B, alpha isoform	apoptosis /// calcium-dependent protein serine/threonine phosphatase activity /// calcium ion binding /// calmodulin binding /// cytosol /// calcineurin complex /// activation of pro-apoptotic gene products
8003503	1.00222	0.000275974	ZNF276 /// FANCA	92822 /// 2175	zinc finger protein 276 /// Fanconi anemia, complementation group A	DNA binding /// intracellular /// nucleus /// zinc ion binding /// regulation of transcription /// metal ion binding /// protein binding /// nucleus /// cytoplasm /// DNA repair /// protein complex assembly /// response to DNA damage stimulus
8000013	1.00144	0.000481397	ERI2	112479	exoribonuclease 2	magnesium ion binding /// nucleic acid binding /// exonuclease activity /// intracellular /// zinc ion binding /// hydrolase activity
8151942	1.00058	0.00116878	HRSP12	10247	heat-responsive protein 12	endonuclease activity /// nucleus /// cytoplasm /// regulation of translational termination /// hydrolase activity
8117890	1.00019	0.000348983	HLA-E /// HLA-B /// HLA-C	3133 /// 3106 /// 3107	major histocompatibility complex, class I, E /// major histocompatibility complex, class I, B /// major histocompatibility complex, class I, C	antigen processing and presentation of peptide antigen via MHC class I /// plasma membrane /// immune response /// integral to membrane /// antigen processing and presentation /// MHC class I receptor activity /// MHC class I protein complex /// protein binding /// membrane fraction /// integral to plasma membrane /// defense response /// immune response /// membrane /// MHC class I receptor acti…
downregulated genes IL27
						GO.Description
						ubiquitin thiolesterase activity /// nucleus /// cytoplasm /// ubiquitindependent protein catabolic process /// peptidase activity /// cysteinetype peptidase activity /// nucleolus /// apoptosis
						nucleus /// doublestrand break repair /// response to DNA damage stimulus /// response to ionizing radiation /// negative regulation of transcription /// chromatin modification /// G2/M transition DNA damage checkpoint /// histone binding /// positive regulation of DNA repair /// K63linked polyubiquitin binding /// BRCA1A complex
						doublestranded DNA binding /// transcription factor activity /// specific RNA polymerase II transcription factor activity /// nucleus /// transcription factor complex /// nucleolus /// DNA methylation /// inflammatory response /// transforming growth factor beta receptor signaling pathway /// nervous system development /// promoter binding /// cellular response to extracellular stimulus /// cellu…
						negative regulation of transcription from RNA polymerase II promoter /// transcription factor activity /// intracellular /// nucleus /// regulation of transcription, DNAdependent /// learning or memory /// zinc ion binding /// transcription activator activity /// T cell differentiation /// positive regulation of transcription /// positive regulation of transcription from RNA polymerase II promote…
						nuclear chromosome /// transcription factor activity /// RNA polymerase II transcription factor activity /// Rho GTPase activator activity /// nucleus /// transcription factor complex /// cytosol /// regulation of transcription, DNAdependent /// transforming growth factor beta receptor signaling pathway /// SMAD protein nuclear translocation /// transcription factor binding /// negative regulatio…
						membrane /// integral to membrane
						membrane /// integral to membrane
						molecular_function /// nucleus /// nucleolus /// biological_process
						activation of MAPKKK activity /// activation of MAPKK activity /// protein binding /// negative regulation of protein kinase activity /// apoptosis /// response to stress /// multicellular organismal development /// cell differentiation /// regulation of cell cycle
						molecular_function /// hydrolase activity, hydrolyzing Oglycosyl compounds /// cellular_component /// carbohydrate metabolic process /// biological_process /// catalytic activity /// cation binding
						monooxygenase activity /// flavincontaining monooxygenase activity /// binding /// endoplasmic reticulum /// microsome /// membrane /// integral to membrane /// intrinsic to endoplasmic reticulum membrane /// FAD binding /// NADP or NADPH binding /// oxidation reduction
						protein binding /// DNA repair /// protein amino acid methylation /// response to DNA damage stimulus /// negative regulation of cell proliferation /// anterior/posterior pattern formation /// neuron differentiation /// negative regulation of apoptosis /// regulation of transcription
						cytokine activity /// extracellular region /// extracellular space /// signal transduction /// transforming growth factor beta receptor signaling pathway /// cellcell signaling /// growth factor activity
						nucleotide binding /// DNA clamp loader activity /// protein binding /// ATP binding /// intracellular /// nucleus /// nucleoplasm /// DNA replication factor C complex /// DNAdependent DNA replication /// nucleotideexcision repair, DNA gap filling /// telomere maintenance via telomerase /// enzyme activator activity /// nucleosidetriphosphatase activity /// regulation of transcription
						nucleotide binding /// mitotic cell cycle /// protein serine/threonine kinase activity /// signal transducer activity /// protein binding /// ATP binding /// protein amino acid phosphorylation /// transferase activity /// polo kinase kinase activity /// positive regulation of IkappaB kinase/NFkappaB cascade
						negative regulation of transcription from RNA polymerase II promoter /// transcription factor activity /// nucleus /// regulation of transcription, DNAdependent /// multicellular organismal development /// behavior /// transcription factor binding /// sequencespecific DNA binding /// protein dimerization activity
						membrane /// integral to membrane
						chromatin /// vasculogenesis /// trophectodermal cell differentiation /// embryonic placenta development /// transcription factor activity /// RNA polymerase II transcription factor activity /// transcription coactivator activity /// transcription corepressor activity /// nucleus /// nucleolus /// regulation of transcription from RNA polymerase II promoter /// cellular process /// sequencespecifi…
						thyroxine 5'deiodinase activity /// endoplasmic reticulum /// thyroid hormone generation /// selenium binding /// membrane /// integral to membrane /// hormone biosynthetic process /// oxidation reduction
						nonmembrane spanning protein tyrosine phosphatase activity /// protein binding /// protein amino acid dephosphorylation /// response to oxidative stress /// cell cycle /// intracellular signaling cascade /// hydrolase activity /// MAP kinase tyrosine/serine/threonine phosphatase activity
						nucleus /// cytoplasm /// regulation of transcription
						nucleus /// cytoplasm /// female gamete generation /// negative regulation of cell proliferation /// regulation of gene expression /// vitamin D receptor binding /// negative regulation of osteoclast differentiation /// positive regulation of ossification
						transporter activity /// binding /// mitochondrion /// mitochondrial inner membrane /// generation of precursor metabolites and energy /// transport /// membrane /// integral to membrane
						transporter activity /// cytoplasm /// vitamin A metabolic process /// transport /// lipid binding /// epidermis development /// retinal binding /// retinol binding
						magnesium ion binding /// phosphoenolpyruvate carboxykinase (GTP) activity /// phosphoenolpyruvate carboxykinase (GTP) activity /// GTP binding /// nucleus /// nucleolus /// cytoplasm /// centrosome /// cytosol /// gluconeogenesis /// lipid metabolic process /// lyase activity /// purine nucleotide binding /// manganese ion binding /// carboxylic acid binding /// response to insulin stimulus /// …
						ubiquitin thiolesterase activity /// nucleus /// ubiquitindependent protein catabolic process /// apoptosis /// peptidase activity /// cysteinetype peptidase activity /// cytoplasm /// nucleolus
						nucleotide binding /// RNA binding
						chromatin /// osteoblast development /// transcription factor activity /// RNA polymerase II transcription factor activity /// nucleus /// regulation of transcription from RNA polymerase II promoter /// sequencespecific DNA binding /// positive regulation of osteoblast differentiation /// protein dimerization activity
						regulation of cell growth /// patterning of blood vessels /// insulinlike growth factor binding /// extracellular region /// chemotaxis /// cell adhesion /// heparin binding /// cell proliferation /// anatomical structure morphogenesis /// positive regulation of cellsubstrate adhesion /// extracellular matrix organization /// extracellular matrix binding
						transcription factor activity /// intracellular /// nucleus /// nucleolus /// mesodermal cell fate determination /// zinc ion binding /// negative regulation of cell proliferation /// transcription activator activity /// transcription repressor activity /// regulation of transcription /// negative regulation of transcription, DNAdependent /// metal ion binding
						magnesium ion binding /// intracellular /// cytoplasm /// intracellular signaling cascade /// diphosphoinositolpolyphosphate diphosphatase activity /// cyclic nucleotide metabolic process /// hydrolase activity /// calciummediated signaling /// cyclicnucleotidemediated signaling /// manganese ion binding /// regulation of RNA export from nucleus /// intracellular transport
						nucleotide binding /// temperature homeostasis /// cellular glucose homeostasis /// DNA binding /// RNA binding /// nucleus /// DNAdirected RNA polymerase II, core complex /// transcription initiation from RNA polymerase II promoter /// mRNA processing /// protein complex assembly /// mitochondrion organization /// digestion /// transcription factor binding /// RNA splicing /// RNA polymerase II …
						enzyme inhibitor activity /// integrin binding /// protein binding /// extracellular region /// basement membrane /// enzyme activator activity /// metalloendopeptidase inhibitor activity /// negative regulation of cell proliferation /// cell surface /// regulation of cAMP metabolic process /// regulation of MAPKKK cascade /// regulation of neuron differentiation
						membrane /// integral to membrane
						transcription factor activity /// transcription corepressor activity /// nucleus /// nucleolus /// regulation of transcription, DNAdependent /// identical protein binding /// sequencespecific DNA binding /// protein dimerization activity
						transcription factor activity /// steroid hormone receptor activity /// nucleus /// regulation of transcription, DNAdependent /// zinc ion binding /// sequencespecific DNA binding /// metal ion binding
						DNA binding /// protein binding /// intracellular /// nucleus /// multicellular organismal development /// zinc ion binding /// hair follicle morphogenesis /// metal ion binding
						molecular_function /// hydrolase activity, hydrolyzing Oglycosyl compounds /// cellular_component /// carbohydrate metabolic process /// biological_process /// catalytic activity /// cation binding
						molecular_function /// extracellular region /// neuron development
						sodium:potassiumexchanging ATPase activity /// protein binding /// ATP biosynthetic process /// ion transport /// potassium ion transport /// sodium ion transport /// membrane /// integral to membrane /// potassium ion binding /// sodium ion binding
						response to amphetamine /// transcription factor activity /// transcription corepressor activity /// nucleus /// cytoplasm /// regulation of transcription, DNAdependent /// response to DNA damage stimulus /// response to oxidative stress /// ER overload response /// cell cycle /// cell cycle arrest /// aging /// response to nutrient /// endoplasmic reticulum unfolded protein response /// negative…
						monooxygenase activity /// endoplasmic reticulum /// microsome /// leukotriene metabolic process /// electron carrier activity /// membrane /// integral to membrane /// heme binding /// metal ion binding /// leukotrieneB4 20monooxygenase activity /// oxidation reduction
						nucleotide binding /// nuclear mRNA splicing, via spliceosome /// RNA binding /// nucleus /// RNA splicing /// identical protein binding
						doublestranded DNA binding /// transcription factor activity /// intracellular /// nucleus /// cytoplasm /// regulation of transcription, DNAdependent /// zinc ion binding /// transcription activator activity /// cytokinemediated signaling pathway /// B cell differentiation /// wound healing /// positive regulation of transcription from RNA polymerase II promoter /// metal ion binding
						binding /// cytosol /// fatty acid metabolic process /// metabolic process /// oxidoreductase activity /// protein homodimerization activity /// Lgulonate 3dehydrogenase activity /// NAD binding
						cytoplasm
						cytoplasm /// cytoskeleton /// sulfotransferase activity /// amine metabolic process /// transferase activity
						negative regulation of transcription from RNA polymerase II promoter /// skeletal system development /// transcription factor activity /// protein binding /// intracellular /// nucleus /// transforming growth factor beta receptor signaling pathway /// cellcell signaling /// zinc ion binding /// negative regulation of cell proliferation /// regulation of transcription /// metal ion binding
						cytoplasm
						transcription factor activity /// steroid hormone receptor activity /// transcription corepressor activity /// nucleus /// regulation of transcription, DNAdependent /// circadian rhythm /// zinc ion binding /// sequencespecific DNA binding /// metal ion binding /// transcription factor activity /// steroid hormone receptor activity /// thyroid hormone receptor activity /// protein binding /// nuc…
						regulation of cyclindependent protein kinase activity /// G2/M transition of mitotic cell cycle /// protein binding /// nucleus /// DNA repair /// negative regulation of protein kinase activity /// apoptosis /// response to DNA damage stimulus /// cell cycle arrest /// centrosome cycle
						signal transducer activity /// nucleus /// cytoplasm /// regulation of transcription, DNAdependent /// signal transduction /// circadian rhythm /// entrainment of circadian clock /// negative regulation of transcription
						transporter activity /// nucleus /// cytoplasm /// mitochondrion /// protein Cterminus binding /// cell proliferation /// auxiliary transport protein activity /// carnitine transport /// drug transport /// membrane /// PDZ domain binding /// brush border membrane /// positive regulation of ion transmembrane transport
						actin binding /// tropomyosin binding /// nucleus /// cytoplasm /// membrane /// myofibril /// myofibril assembly /// cortical cytoskeleton
						mitochondrion
						hormone activity /// extracellular region /// extracellular space /// soluble fraction /// cytoplasm /// cAMP biosynthetic process /// progesterone biosynthetic process /// signal transduction /// cellcell signaling /// heart development /// female pregnancy /// blood circulation /// positive regulation of cell proliferation /// response to wounding /// negative regulation of vasoconstriction
						hydroxymethylglutarylCoA synthase activity /// hydroxymethylglutarylCoA synthase activity /// mitochondrion /// mitochondrial inner membrane /// mitochondrial matrix /// cholesterol biosynthetic process /// response to nutrient /// metabolic process /// isoprenoid biosynthetic process /// transferase activity /// response to drug /// response to peptide hormone stimulus
						protein binding /// cytoplasm /// axon /// cell projection /// perikaryon
						iron ion binding /// mitochondrion /// cation transport /// iron ion transport /// cation transmembrane transporter activity /// membrane /// integral to membrane
						activation of MAPKKK activity /// protein binding /// DNA repair /// apoptosis /// response to stress /// multicellular organismal development /// cell differentiation
						microtubule motor activity /// microtubulebased movement /// membrane /// integral to membrane /// dynein complex
						nucleotide binding /// GTPase activity /// protein binding /// GTP binding /// intracellular /// cytoplasm /// cytoskeleton /// plasma membrane /// adherens junction /// actin filament organization /// negative regulation of cell adhesion /// small GTPase mediated signal transduction /// neuron remodeling
						glutamate decarboxylase activity /// protein binding /// intracellular /// glutamate decarboxylation to succinate /// synaptic transmission /// vesicle membrane /// lyase activity /// proteinpyridoxal5phosphate linkage /// carboxylic acid metabolic process /// pyridoxal phosphate binding /// neurotransmitter biosynthetic process
						cytoplasm
						protein phosphatase type 2A complex /// calcium ion binding /// protein binding /// protein binding /// protein amino acid dephosphorylation /// protein phosphatase type 2A regulator activity
						tubulintyrosine ligase activity /// cilium /// protein modification process /// microtubule cytoskeleton /// protein polyglycylation /// axoneme assembly /// cilium axoneme /// cilium assembly /// proteinglycine ligase activity, initiating
						glutathione transferase activity /// cytoplasm /// metabolic process /// transferase activity
						glycerol3phosphate Oacyltransferase activity /// glycerol3phosphate Oacyltransferase activity /// mitochondrion /// mitochondrial outer membrane /// cytosol /// metabolic process /// acyltransferase activity /// phospholipid biosynthetic process /// membrane /// integral to membrane /// transferase activity /// triglyceride biosynthetic process
						chromatin /// cytokine production /// transcription factor activity /// RNA polymerase II transcription factor activity /// protein binding /// nucleus /// cytoplasm /// regulation of transcription, DNAdependent /// regulation of chondrocyte differentiation /// sequencespecific DNA binding /// positive regulation of transcription from RNA polymerase II promoter /// cell development /// lens fiber…
						protein binding
						transporter activity /// protondependent oligopeptide secondary active transmembrane transporter activity /// membrane fraction /// integral to plasma membrane /// oligopeptide transport /// digestion /// protein transport /// oligopeptide transporter activity /// symporter activity /// peptide:hydrogen symporter activity /// membrane
						integrin binding /// calcium ion binding /// protein binding /// extracellular region /// proteinaceous extracellular matrix /// soluble fraction /// cell adhesion /// cellmatrix adhesion
						membrane /// integral to membrane
						nucleus /// nucleolus
						nucleotide binding /// ciliary or flagellar motility /// microtubule motor activity /// ATP binding /// axonemal dynein complex /// microtubule /// cilium /// microtubulebased movement /// ATPase activity /// cilium axoneme
						twocomponent sensor activity /// nucleotide binding /// pyruvate dehydrogenase (acetyltransferring) kinase activity /// ATP binding /// mitochondrion /// mitochondrial inner membrane /// mitochondrial matrix /// carbohydrate metabolic process /// glucose metabolic process /// signal transduction /// transferase activity /// peptidylhistidine phosphorylation
						nucleotide binding /// cytokinesis /// protein serine/threonine kinase activity /// ATP binding /// intracellular /// cytoplasm /// Golgi apparatus /// centriole /// cytosol /// protein amino acid phosphorylation /// apoptosis /// intracellular signaling cascade /// Rho protein signal transduction /// zinc ion binding /// membrane /// transferase activity /// diacylglycerol binding /// membrane t…
						protein kinase activity /// protein kinase inhibitor activity /// ATP binding /// nucleus /// cytoplasm /// protein amino acid phosphorylation /// negative regulation of protein kinase activity /// JNK cascade /// transcription factor binding /// negative regulation of smooth muscle cell migration /// mitogenactivated protein kinase kinase binding /// negative regulation of lipopolysaccharidemedi…
						iron ion binding /// endoplasmic reticulum /// fatty acid biosynthetic process /// membrane /// integral to membrane /// oxidoreductase activity /// oxidation reduction
						membrane /// integral to membrane
						G1/S transition of mitotic cell cycle /// G2/M transition of mitotic cell cycle /// cyclindependent protein kinase holoenzyme complex /// protein kinase inhibitor activity /// cyclindependent protein kinase inhibitor activity /// cyclindependent protein kinase inhibitor activity /// nucleus /// nucleoplasm /// cytoplasm /// cytosol /// cytosol /// response to DNA damage stimulus /// cell cycle ar…
						visual perception
						cartilage condensation /// ossification /// angiogenesis /// regulation of cell growth /// integrin binding /// protein binding /// insulinlike growth factor binding /// extracellular region /// proteinaceous extracellular matrix /// plasma membrane /// DNA replication /// cell adhesion /// cellmatrix adhesion /// integrinmediated signaling pathway /// intracellular signaling cascade /// growth f…
						calcium ion binding /// cytoplasm /// Golgi apparatus /// plasma membrane /// plasma membrane /// cellcell adherens junction /// focal adhesion /// homophilic cell adhesion /// actin cytoskeleton /// integral to membrane /// lateral plasma membrane /// catenin complex /// transcription activator activity /// cell junction /// positive regulation of transcription factor import into nucleus /// per…
						protein binding /// endoplasmic reticulum /// regulation of translation /// apoptosis /// response to DNA damage stimulus /// cell cycle arrest /// endoplasmic reticulum unfolded protein response
						nucleotide binding /// protein binding /// GTP binding /// nucleus /// cytoplasm /// small GTPase mediated signal transduction /// membrane /// integral to membrane
						nucleus /// nuclear speck /// regulation of transcription
						nucleotide binding /// ubiquitinprotein ligase activity /// ATP binding /// ligase activity /// modificationdependent protein catabolic process /// ISG15protein conjugation /// ISG15 ligase activity /// regulation of protein metabolic process
						transcription factor activity /// nucleus /// transcription factor complex /// cytoplasm /// segment specification /// sensory organ development /// respiratory gaseous exchange /// transcription factor binding /// rhombomere 5 development /// rhombomere 6 development /// brain segmentation /// inner ear morphogenesis /// sequencespecific DNA binding /// negative regulation of erythrocyte differe…
						nucleotide binding /// RNA binding /// nucleus /// transcription factor complex /// nucleolus /// DNA replication /// DNA repair /// DNA recombination /// response to hormone stimulus /// RNA polymerase II transcription mediator activity /// histone deacetylation /// liganddependent nuclear receptor transcription coactivator activity /// estrogen receptor signaling pathway /// ribonucleoprotein c…
						cysteinetype endopeptidase activity /// lysosome /// proteolysis /// peptidase activity
						endoplasmic reticulum /// microsome /// steroid metabolic process /// electron carrier activity /// membrane /// oxygen binding /// heme binding /// metal ion binding /// oxidation reduction /// aromatase activity
						receptor activity /// binding /// sugar binding /// extracellular region /// extracellular space /// plasma membrane /// integral to plasma membrane /// endocytosis
						cell surface
						cytoplasm /// mitochondrion /// negative regulation of cell growth /// regulation of growth
						protein binding /// membrane /// integral to membrane
						positive regulation of leukocyte chemotaxis /// receptor activity /// Gprotein coupled receptor activity /// receptor binding /// Golgi apparatus /// plasma membrane /// integral to plasma membrane /// signal transduction /// Gprotein coupled receptor protein signaling pathway /// elevation of cytosolic calcium ion concentration /// thrombin receptor activity /// regulation of blood coagulation /…
						G1 phase of mitotic cell cycle /// transcription factor activity /// nucleus /// cytoplasm /// cytosol /// regulation of transcription, DNAdependent /// transcription from RNA polymerase II promoter /// cell cycle /// cell cycle arrest /// mitotic cell cycle G2/M transition DNA damage checkpoint /// multicellular organismal development /// muscle organ development /// transcription factor binding…
						serinetype endopeptidase activity /// calcium ion binding /// extracellular region /// extracellular region /// extracellular space /// proteolysis /// induction of apoptosis /// blood coagulation /// peptidase activity /// negative regulation of cell proliferation /// negative regulation of angiogenesis /// apolipoprotein binding /// negative regulation of blood vessel endothelial cell migration…
						intracellular transport /// binding /// nucleus /// nuclear pore /// biological_process /// Ran GTPase binding /// protein transport /// mRNA transport /// intracellular protein transmembrane transport /// peptidylprolyl cistrans isomerase activity /// protein binding /// intracellular /// nuclear pore /// cytosol /// protein folding /// protein import into nucleus /// zinc ion binding /// Ran GT…
						protein binding /// nucleoplasm /// cytosol /// ubiquitindependent protein catabolic process /// SCF ubiquitin ligase complex /// positive regulation of ubiquitinprotein ligase activity during mitotic cell cycle
						nucleic acid binding /// transcription factor activity /// protein binding /// nucleus /// zinc ion binding /// chromatin modification /// regulation of transcription /// metal ion binding
						nucleus /// regulation of transcription
						microtubule motor activity /// microtubulebased movement /// membrane /// integral to membrane /// dynein complex
						membrane /// integral to membrane
						nucleotide binding /// microtubule motor activity /// protein binding /// ATP binding /// kinesin complex /// microtubule /// organelle organization /// microtubulebased movement
						ion channel inhibitor activity /// cellular di, trivalent inorganic anion homeostasis

## Sheet: IL27 downregulated genes
ID	logFC	adj.P.Val	Gene.Symbol	Entrez.Gene.ID	Gene.Title
8094134	2.57097	0.00702454	USP17L6P /// USP17	391622 /// 391627	ubiquitin specific peptidase 17like 6 (pseudogene) /// ubiquitin specific peptidase 17
8165703	1.8874	4.2639e-05	UIMC1	51720	ubiquitin interaction motif containing 1
7975779	1.85727	0.000814348	FOS	2353	FBJ murine osteosarcoma viral oncogene homolog
8108370	1.84987	0.00118079	EGR1	1958	early growth response 1
7916609	1.83804	0.000907796	JUN	3725	jun oncogene
7977507	1.83735	0.000328801	RPPH1	85495	ribonuclease P RNA component H1
8071368	1.8161	0.00379949	TMEM191A /// TMEM191B /// TMEM191C	84222 /// 728229 /// 645426	transmembrane protein 191A /// transmembrane protein 191B /// transmembrane protein 191C
8075483	1.80314	0.0195878	PIK3IP1	113791	phosphoinositide3kinase interacting protein 1
7948894	1.7944	0.000214784	RNU22 /// RNU21 /// WDR74	26855 /// 6066 /// 54663	RNA, U2 small nuclear 2 /// RNA, U2 small nuclear 1 /// WD repeat domain 74
8024485	1.76411	0.00312332	GADD45B	4616	growth arrest and DNAdamageinducible, beta
8112469	1.75809	0.0226943	SMA4 /// SMA5 /// LOC643367 /// LOC653188 /// GUSBL1 /// LOC100287078 /// LOC100049076	11039 /// 11042 /// 643367 /// 653188 /// 387036 /// 100287078 /// 100049076	glucuronidase, beta pseudogene /// glucuronidase, beta pseudogene /// POM121 membrane glycoprotein (rat) pseudogene /// glucuronidase, beta pseudogene /// glucuronidase, betalike 1 /// similar to Putative betaglucuronidaselike protein MGC129979 /// similar to SMA4
7907286	1.73715	2.41243e-05	FMO1	2326	flavin containing monooxygenase 1
8043480	1.71557	0.0163903	LOC642838 /// LOC100133034 /// LOC100132426	642838 /// 100133034 /// 100132426	similar to hCG1742442 /// similar to hCG1742442 /// similar to hCG1742442
7908917	1.7055	0.000134303	BTG2	7832	BTG family, member 2
8027002	1.69492	0.00481926	GDF15	9518	growth differentiation factor 15
8165672	1.68999	0.000529161	RFC1	5981	replication factor C (activator 1) 1, 145kDa
8112202	1.66414	5.57271e-05	PLK2	10769	pololike kinase 2 (Drosophila)
8029693	1.64984	0.000337953	FOSB	2354	FBJ murine osteosarcoma viral oncogene homolog B
8095751	1.58388	3.20107e-05	DKFZP564O0823	25849	prostatic androgenrepressed message1
8135585	1.58019	0.00686679	LOC100128868	100128868	testinrelated protein TRG
8026047	1.56238	4.77458e-05	JUNB	3726	jun B protooncogene
7901565	1.55103	0.000879393	DIO1	1733	deiodinase, iodothyronine, type I
8115831	1.54248	0.00252082	DUSP1	1843	dual specificity phosphatase 1
7958200	1.52512	0.000461091	EID3	493861	EP300 interacting inhibitor of differentiation 3
8165707	1.51293	0.00234873	TOB2	10766	transducer of ERBB2, 2
8120067	1.50113	0.000906218	SLC25A27	9481	solute carrier family 25, member 27
8091071	1.49896	1.46956e-05	RBP2	5948	retinol binding protein 2, cellular
8063590	1.48434	9.8529e-05	PCK1	5105	phosphoenolpyruvate carboxykinase 1 (soluble)
8149356	1.47276	0.00368343	USP17L2 /// USP17L6P /// USP17 /// USP17L1P /// USP17L4 /// USP17L8 /// USP17L3 /// LOC100287441	377630 /// 391622 /// 391627 /// 401447 /// 645402 /// 392188 /// 645836 /// 100287441	ubiquitin specific peptidase 17like 2 /// ubiquitin specific peptidase 17like 6 (pseudogene) /// ubiquitin specific peptidase 17 /// ubiquitin specific peptidase 17like 1 (pseudogene) /// ubiquitin specific peptidase 17like 4 /// ubiquitin specific peptidase 17like 8 /// ubiquitin specific peptidase 17like 3 /// similar to deubiquitinating enzyme 3
8110055	1.46626	0.00421611	CPEB4	80315	cytoplasmic polyadenylation element binding protein 4
8035445	1.45348	0.00102614	JUND	3727	jun D protooncogene
7902687	1.43962	0.00115913	CYR61	3491	cysteinerich, angiogenic inducer, 61
8163002	1.43917	0.000978993	KLF4	9314	Kruppellike factor 4 (gut)
7957536	1.43682	0.000330043	NUDT4	11163	nudix (nucleoside diphosphate linked moiety X)type motif 4
8099633	1.41239	0.000657454	PPARGC1A	10891	peroxisome proliferatoractivated receptor gamma, coactivator 1 alpha
8018966	1.40668	2.15433e-05	TIMP2	7077	TIMP metallopeptidase inhibitor 2
8115445	1.39202	0.000441869	TIMD4	91937	Tcell immunoglobulin and mucin domain containing 4
8008885	1.383	0.00487904	MIR21	406991	microRNA 21
7943158	1.37814	0.00365988	SCARNA9	619383	small Cajal bodyspecific RNA 9
7909610	1.37761	0.0254969	ATF3	467	activating transcription factor 3
8078272	1.36883	0.00373293	NR1D2	9975	nuclear receptor subfamily 1, group D, member 2
7953383	1.35131	0.00232251	SCARNA10	692148	small Cajal bodyspecific RNA 10
8124498	1.34305	0.00214805	ZNF204	7754	zinc finger protein 204 pseudogene
8063382	1.33104	0.000656402	SNAI1	6615	snail homolog 1 (Drosophila)
8112564	1.33099	0.020538	SMA4 /// SMA5 /// LOC643367 /// LOC653188 /// GUSBL1 /// LOC100287078 /// LOC100049076	11039 /// 11042 /// 643367 /// 653188 /// 387036 /// 100287078 /// 100049076	glucuronidase, beta pseudogene /// glucuronidase, beta pseudogene /// POM121 membrane glycoprotein (rat) pseudogene /// glucuronidase, beta pseudogene /// glucuronidase, betalike 1 /// similar to Putative betaglucuronidaselike protein MGC129979 /// similar to SMA4
7952986	1.32864	0.00104682	HSN2	378465	hereditary sensory neuropathy, type II
8004545	1.31996	0.000497473	ATP1B2	482	ATPase, Na+/K+ transporting, beta 2 polypeptide
7964460	1.31402	0.0306128	DDIT3 /// NR1H3	1649 /// 10062	DNAdamageinducible transcript 3 /// nuclear receptor subfamily 1, group H, member 3
7920873	1.31383	0.000268827	SNORA42	677823	small nucleolar RNA, H/ACA box 42
8161563	1.30966	0.000584548	LOC642838 /// LOC100133034 /// LOC100288993 /// LOC100132426	642838 /// 100133034 /// 100288993 /// 100132426	similar to hCG1742442 /// similar to hCG1742442 /// similar to hCG1742442 /// similar to hCG1742442
8026456	1.30458	0.000255013	CYP4F3	4051	cytochrome P450, family 4, subfamily F, polypeptide 3
8138592	1.30416	0.00241968	TRA2A	29896	transformer 2 alpha homolog (Drosophila)
7897801	1.29739	0.00255477	RNU5E	26829	RNA, U5E small nuclear
7931810	1.28504	0.00739309	KLF6	1316	Kruppellike factor 6
7970455	1.28375	3.20107e-05	CRYL1	51084	crystallin, lambda 1
8113073	1.26628	0.0103283	ARRDC3	57561	arrestin domain containing 3
8044212	1.26379	3.20107e-05	SULT1C2	6819	sulfotransferase family, cytosolic, 1C, member 2
7924817	1.2576	0.021819	PRO2012	55478	hypothetical protein PRO2012
8152215	1.24845	0.00282021	KLF10	7071	Kruppellike factor 10
8049297	1.24717	0.0157996	SCARNA5	677775	small Cajal bodyspecific RNA 5
8049299	1.24423	0.00358303	SCARNA6	677772	small Cajal bodyspecific RNA 6
8014903	1.24018	0.00666917	GSDMB	55876	gasdermin B
8014956	1.23499	0.0240908	NR1D1 /// THRA	9572 /// 7067	nuclear receptor subfamily 1, group D, member 1 /// thyroid hormone receptor, alpha (erythroblastic leukemia viral (verba) oncogene homolog, avian)
7902227	1.23305	0.0238228	GADD45A	1647	growth arrest and DNAdamageinducible, alpha
8012349	1.22263	0.00269048	PER1	5187	period homolog 1 (Drosophila)
7904843	1.22143	0.000158185	PDZK1P1 /// PDZK1	728939 /// 5174	PDZ domain containing 1 pseudogene 1 /// PDZ domain containing 1
8156706	1.22091	7.35167e-05	TMOD1	7111	tropomodulin 1
8124940	1.20315	0.00693659	SNORD117	692233	small nucleolar RNA, C/D box 117
7933204	1.20125	3.20107e-05	C10orf10	11067	chromosome 10 open reading frame 10
7938390	1.20028	0.000115258	ADM	133	adrenomedullin
7919055	1.19571	0.00845851	HMGCS2	3158	3hydroxy3methylglutarylCoenzyme A synthase 2 (mitochondrial)
8084219	1.19184	0.00364426	KLHL24	54800	kelchlike 24 (Drosophila)
7929919	1.19132	4.30863e-05	SFXN3	81855	sideroflexin 3
8156309	1.18827	0.00166224	GADD45G	10912	growth arrest and DNAdamageinducible, gamma
7959016	1.17471	0.00131475	NCRNA00173	100287569	nonprotein coding RNA 173
7938128	1.17386	0.000529168	DNHD1	144132	dynein heavy chain domain 1
7962884	1.15953	0.00298461	RND1	27289	Rho family GTPase 1
8046283	1.15732	0.00421087	GAD1	2571	glutamate decarboxylase 1 (brain, 67kDa)
8026163	1.15725	7.89268e-05	IER2	9592	immediate early response 2
8082869	1.15553	0.000534707	PPP2R3A	5523	protein phosphatase 2 (formerly 2A), regulatory subunit B'', alpha
8077612	1.1528	0.00088609	TTLL3	26140	tubulin tyrosine ligaselike family, member 3
7919576	1.1508	0.0362553	RNU1A3 /// RNU1G3 /// RNU1F1 /// RNU1C2 /// RNU1G2 /// RNU1C1 /// RNU1G1 /// RNU1A /// GSTM2	26871 /// 26863 /// 26866 /// 26869 /// 26864 /// 26870 /// 26865 /// 6060 /// 2946	RNA, U1A3 small nuclear /// RNA, U1G3 small nuclear /// RNA, U1F1 small nuclear /// RNA, U1C2 small nuclear /// RNA, U1G2 small nuclear /// RNA, U1C1 small nuclear /// RNA, U1G1 small nuclear /// RNA, U1A small nuclear /// glutathione Stransferase mu 2 (muscle)
8165663	1.15034	0.00498045	GPAM	57678	glycerol3phosphate acyltransferase, mitochondrial
8002969	1.14811	1.89806e-05	MAF	4094	vmaf musculoaponeurotic fibrosarcoma oncogene homolog (avian)
8110032	1.14544	0.0272754	C5orf41	153222	chromosome 5 open reading frame 41
7972461	1.14187	5.59505e+06	SLC15A1	6564	solute carrier family 15 (oligopeptide transporter), member 1
7980908	1.13681	0.000248241	FBLN5	10516	fibulin 5
8131263	1.13509	0.015578	RNU13P2	6077	RNA, U13 small nuclear pseudogene 2
7915500	1.12692	0.000927565	C1orf210	149466	chromosome 1 open reading frame 210
8008819	1.12605	0.0321318	YPEL2	388403	yippeelike 2 (Drosophila)
8080226	1.12279	0.000312544	DNAH1	25981	dynein, axonemal, heavy chain 1
8141094	1.12235	0.0213026	PDK4	5166	pyruvate dehydrogenase kinase, isozyme 4
8019804	1.1216	0.00354309	ROCK1	6093	Rhoassociated, coiledcoil containing protein kinase 1
8149226	1.11762	0.00310793	LOC349196	349196	hypothetical LOC349196
8148304	1.11644	0.0028135	TRIB1	10221	tribbles homolog 1 (Drosophila)
8115397	1.11318	0.000249258	C5orf4	10826	chromosome 5 open reading frame 4
8065948	1.10541	0.00429129	FER1L4	80307	fer1like 4 (C. elegans)
8119088	1.10434	0.00217081	CDKN1A	1026	cyclindependent kinase inhibitor 1A (p21, Cip1)
7908347	1.09886	0.000926611	OCLM	10896	oculomedin
8129562	1.09025	0.000265478	CTGF	1490	connective tissue growth factor
7996837	1.0892	0.000118795	CDH1	999	cadherin 1, type 1, Ecadherin (epithelial)
8030128	1.07105	0.0103283	PPP1R15A	23645	protein phosphatase 1, regulatory (inhibitor) subunit 15A
8097801	1.06867	0.00479753	FAM160A1	729830	family with sequence similarity 160, member A1
8159385	1.06771	0.000115258	KIAA1984 /// C9orf86 /// TMEM141	84960 /// 55684 /// 85014	KIAA1984 /// chromosome 9 open reading frame 86 /// transmembrane protein 141
8091658	1.06109	0.00147418	CCNL1	57018	cyclin L1
8078252	1.05789	0.00956639	UBE2E2	7325	ubiquitinconjugating enzyme E2E 2 (UBC4/5 homolog, yeast)
8066266	1.05569	0.00121527	MAFB	9935	vmaf musculoaponeurotic fibrosarcoma oncogene homolog B (avian)
7941707	1.0546	0.0366299	RBM14	10432	RNA binding motif protein 14
7949650	1.05128	0.000215507	CTSF	8722	cathepsin F
7967636	1.04706	0.00454087	MGC16384	114130	hypothetical LOC114130
8141328	1.04666	0.0143965	CYP3A5 /// CYP3A5P2	1577 /// 79424	cytochrome P450, family 3, subfamily A, polypeptide 5 /// cytochrome P450, family 3, subfamily A, polypeptide 5 pseudogene 2
8056151	1.04038	0.000330043	PLA2R1	22925	phospholipase A2 receptor 1, 180kDa
7988132	1.03549	0.039509	STRC	161497	stereocilin
8114468	1.02847	0.0028397	SNORD63	26785	small nucleolar RNA, C/D box 63
7962112	1.02504	0.000503844	CAPRIN2	65981	caprin family member 2
8064415	1.02339	0.000999691	C20orf46	55321	chromosome 20 open reading frame 46
8106403	1.02317	7.94119e-05	F2RL1	2150	coagulation factor II (thrombin) receptorlike 1
8168205	1.02312	0.00379408	FOXO4	4303	forkhead box O4
8123259	1.02295	0.000423264	PLG	5340	plasminogen
8044161	1.01728	0.0194819	RGPD2 /// RGPD5 /// RGPD8 /// RGPD3 /// RGPD4 /// RGPD6 /// RGPD1 /// RANBP2	729857 /// 84220 /// 727851 /// 653489 /// 285190 /// 729540 /// 400966 /// 5903	RANBP2like and GRIP domain containing 2 /// RANBP2like and GRIP domain containing 5 /// RANBP2like and GRIP domain containing 8 /// RANBP2like and GRIP domain containing 3 /// RANBP2like and GRIP domain containing 4 /// RANBP2like and GRIP domain containing 6 /// RANBP2like and GRIP domain containing 1 /// RAN binding protein 2
8114152	1.01366	0.0471187	SKP1	6500	Sphase kinaseassociated protein 1
8118682	1.01319	0.00243683	PHF1	5252	PHD finger protein 1
8081386	1.01312	0.00173821	NFKBIZ	64332	nuclear factor of kappa light polypeptide gene enhancer in Bcells inhibitor, zeta
7938133	1.01309	0.00363902	DNHD1	144132	dynein heavy chain domain 1
8107321	1.01286	0.00277373	C5orf26	114915	chromosome 5 open reading frame 26
8171760	1.00952	0.00813761	SCARNA9L	100158262	small Cajal bodyspecific RNA 9like (retrotransposed)
8092162	1.00743	0.00589887	PP13439	100128046	hypothetical LOC100128046
8045637	1.00483	0.00044782	KIF5C	3800	kinesin family member 5C
8053834	1.00036	0.0170892	ANKRD36 /// ANKRD36B /// LOC400987 /// LOC100134365 /// LOC400986 /// LOC652726	375248 /// 57730 /// 400987 /// 100134365 /// 400986 /// 652726	ankyrin repeat domain 36 /// ankyrin repeat domain 36B /// similar to ankyrin repeat domain 36 /// hypothetical protein LOC100134365 /// protein immunoreactive with antiPTH polyclonal antibodies /// similar to ankyrin repeat domain 36
