# Supplementary material for: Impact of IL-27 on hepatocyte antiviral gene expression and function
Source: Wellcome Open Res. 2016 Nov 17;1:17. [Version 1] doi: 10.12688/wellcomeopenres.9917.1 (PMC5207303; doi:10.12688/wellcomeopenres.9917.1)
Supplement: Supplementary file 2 [file wellcomeopenres-1-10688-s0001.tgz › eadc13e9-da9e-40a2-80d5-e36ef68c338d.xlsx]

## Sheet: Kegg fnl annotation chart (2)
Kegg Pathway Functional annotation chart IL-27 upregulated genes
Category (Kegg pathway)	Count	PValue	Genes	Fold Enrichment	Bonferroni	Benjamini	FDR
DNA replication	18	2.92363e-17	POLA1, POLA2, MCM2, MCM3, RNASEH2A, MCM4, MCM5, MCM6, POLD3, DNA2, RFC3, RFC4, MCM7, POLE2, RFC2, PRIM2, PCNA, FEN1	16.4805	3.65454e-15	3.65454e-15	3.38092e-14
Cell cycle	25	7.24908e-14	PRKDC, CHEK1, TGFB2, ORC2L, MCM7, BUB1, TFDP1, CDC7, CDC6, TP53, ESPL1, MCM2, MCM3, MCM4, CDK2, CDC25A, MCM5, ORC1L, MCM6, CCNB1, MAD2L1, PCNA, ORC5L, BUB1B, SMC1A	6.75431	9.0622e-12	4.53104e-12	8.38329e-11
Mismatch repair	8	3.2205e-06	POLD3, EXO1, RFC3, RFC4, RFC2, MSH2, PCNA, MLH1	11.4647	0.000402482	0.000134179	0.00372416
Pyrimidine metabolism	14	4.20084e-06	CTPS, POLR1A, POLA1, POLR1C, POLA2, POLR1B, POLD3, TYMS, ITPA, NME2, POLE2, NME1-NME2, NME1, RRM2, RRM1, PRIM2	4.85742	0.000524968	0.000131268	0.00485779
Systemic lupus erythematosus	14	4.20084e-06	HIST1H2AB, HIST2H2AA3, HIST2H2AA4, HIST1H2AD, HIST1H2AE, SNRPD1, C1S, HIST2H2AB, HIST1H2BM, HIST1H2BK, HIST2H2AC, HIST1H2BJ, HIST2H3A, HIST1H2BB, HIST1H2BE, HIST1H2BF, HIST1H2BH, HIST2H3C, HIST2H3D, HIST1H3A, HIST1H3B, HIST1H2AI, HIST1H2AH, HIST1H3D, HIST1H3F, HIST1H2AL, HIST1H3H, HIST1H3I	4.85742	0.000524968	0.000131268	0.00485779
Purine metabolism	16	4.7371e-05	ADSS, POLR1A, POLA1, POLR1C, POLA2, POLR1B, PFAS, PPAT, GART, POLD3, ITPA, NME2, POLE2, NME1-NME2, NME1, RRM2, PRIM2, RRM1	3.44691	0.00590401	0.0011836	0.0547666
Homologous recombination	7	0.000147832	POLD3, RAD51C, XRCC2, BLM, EME1, BRCA2, RAD51	8.24026	0.0183106	0.00307531	0.170821
Base excision repair	7	0.000454446	POLD3, HMGB1, POLE2, UNG, NEIL3, PCNA, FEN1	6.7861	0.0552347	0.0080841	0.524267
Nucleotide excision repair	7	0.00186085	POLD3, RFC3, RFC4, POLE2, RFC2, PCNA, GTF2H3	5.2438	0.207706	0.0286834	2.13088
Oocyte meiosis	10	0.00497833	SPDYA, CCNB1, MAD2L1, SGOL1, BUB1, PPP3R1, FBXO5, ESPL1, SMC1A, CDK2	3.05195	0.46412	0.0669683	5.60799
Proteasome	6	0.00980899	PSMA2, PSMD14, PSMA4, PSMD1, PSMD2, PSMB9	4.49469	0.708343	0.115929	10.7735
One carbon pool by folate	4	0.011268	MTHFD1, TYMS, DHFR, GART	8.24026	0.757436	0.120825	12.2821
Spliceosome	10	0.0132578	HNRNPM, EFTUD2, SNRPD1, LSM5, SNRNP40, THOC4, SNRPF, LOC100130932, SNRPE, PRPF4, SNRPG	2.61596	0.811434	0.129794	14.3019
p53 signalling pathway	7	0.0159825	CCNB1, RRM2, SERPINE1, TP53, CHEK1, GTSE1, CDK2	3.39305	0.866539	0.143516	16.9989
Pancreatic cancer	7	0.020691	TP53, BRCA2, NFKB1, PIK3R3, STAT1, RAD51, TGFB2	3.20455	0.926723	0.17029	21.4774
Progesterone mediated oocyte maturation	7	0.0422358	SPDYA, CCNB1, MAD2L1, BUB1, PIK3R3, CDC25A, CDK2	2.71444	0.995457	0.302054	39.2883
RNA degradation	5	0.0917977	EXOSC5, LSM5, EXOSC2, EXOSC3, MPHOSPH6	2.89132	0.999994	0.528696	67.1588

## Sheet: gene fnl classification
Supplementary Table 2B
Gene Group 1	Enrichment Score: 37.85556325527547 (most genes involved in cell cycle, M phase, proteins involved in cell division, mitosis, kinetochore, nuclear organisation, )
OFFICIAL_GENE_SYMBOL	Gene Name
NDC80	NDC80 homolog, kinetochore complex component (S. cerevisiae)
NCAPG	non-SMC condensin I complex, subunit G
NCAPD3	non-SMC condensin II complex, subunit D3
CENPN	centromere protein N
FANCD2	Fanconi anemia, complementation group D2
CDCA8	cell division cycle associated 8
C13orf34	chromosome 13 open reading frame 34
BUB1B	budding uninhibited by benzimidazoles 1 homolog beta (yeast)
TIPIN	TIMELESS interacting protein
DSCC1	defective in sister chromatid cohesion 1 homolog (S. cerevisiae)
DLGAP5	discs, large (Drosophila) homolog-associated protein 5
TIMELESS	timeless homolog (Drosophila)
CCDC99	coiled-coil domain containing 99
BUB1	budding uninhibited by benzimidazoles 1 homolog (yeast)
CENPH	centromere protein H
CENPK	centromere protein K
MAD2L1	MAD2 mitotic arrest deficient-like 1 (yeast)
CENPP	centromere protein P
CEP55	centrosomal protein 55kDa
SMC4	structural maintenance of chromosomes 4
NUSAP1	nucleolar and spindle associated protein 1
KIF22	kinesin family member 22
SKA3	chromosome 13 open reading frame 3
MPHOSPH6	M-phase phosphoprotein 6
CENPI	centromere protein I
KIF20B	kinesin family member 20B
CENPF	centromere protein F, 350/400ka (mitosin)
NUF2	NUF2, NDC80 kinetochore complex component, homolog (S. cerevisiae)
NCAPG2	non-SMC condensin II complex, subunit G2
CDCA2	cell division cycle associated 2
HELLS	helicase, lymphoid-specific
KIF18A	kinesin family member 18A
CENPO	centromere protein O
SGOL1	shugoshin-like 1 (S. pombe)
FANCI	Fanconi anemia, complementation group I
CDC25A	cell division cycle 25 homolog A (S. pombe)
CDC6	cell division cycle 6 homolog (S. cerevisiae)
CENPE	centromere protein E, 312kDa
KIF15	kinesin family member 15
PBK	PDZ binding kinase
RUVBL1	RuvB-like 1 (E. coli)
ZWINT	ZW10 interactor
KNTC1	kinetochore associated 1
ZWILCH	Zwilch, kinetochore associated, homolog (Drosophila)
DSN1	DSN1, MIND kinetochore complex component, homolog (S. cerevisiae)
NUP43	nucleoporin 43kDa
HAUS6	HAUS augmin-like complex, subunit 6
ESPL1	extra spindle pole bodies homolog 1 (S. cerevisiae)
SPC25	SPC25, NDC80 kinetochore complex component, homolog (S. cerevisiae)
ANLN	anillin, actin binding protein
DCLRE1A	DNA cross-link repair 1A (PSO2 homolog, S. cerevisiae)
MLF1IP	MLF1 interacting protein
CASC5	cancer susceptibility candidate 5
C6orf173	chromosome 6 open reading frame 173
SKA1	chromosome 18 open reading frame 24
C14orf106	chromosome 14 open reading frame 106
RRS1	RRS1 ribosome biogenesis regulator homolog (S. cerevisiae)
GTSE1	G-2 and S-phase expressed 1
SMC2	structural maintenance of chromosomes 2
KIF11	kinesin family member 11
NCAPH	non-SMC condensin I complex, subunit H
SMC1A	structural maintenance of chromosomes 1A
CDCA3	cell division cycle associated 3
SKA2	family with sequence similarity 33, member A; similar to Spindle and kinetochore-associated protein 2
Gene Group 2	Enrichment Score: 30.518193557823487 (genes in this cluster belong to those of the nucleus, like nuclear lumen/organelle lumen, RNA processing, RNA binding, Spliceosome, mRNA processing, DNA damage and repair,
OFFICIAL_GENE_SYMBOL	Gene Name
SNRPE	small nuclear ribonucleoprotein polypeptide E-like 1; small nuclear ribonucleoprotein polypeptide E; similar to hCG23490
POP1	processing of precursor 1, ribonuclease P/MRP subunit (S. cerevisiae)
DKC1	dyskeratosis congenita 1, dyskerin
INTS7	integrator complex subunit 7
EXOSC2	exosome component 2
CHAF1B	chromatin assembly factor 1, subunit B (p60)
TSEN2	tRNA splicing endonuclease 2 homolog (S. cerevisiae)
DTL	denticleless homolog (Drosophila)
WDR77	WD repeat domain 77
LOC100130932, SNRPG	hypothetical protein LOC100132425; similar to small nuclear ribonucleoprotein polypeptide G; small nuclear ribonucleoprotein polypeptide G; small nuclear ribonucleoprotein G-like protein
UTP20	similar to Down-regulated in metastasis protein (Key-1A6 protein) (Novel nucleolar protein 73) (NNP73); UTP20, small subunit (SSU) processome component, homolog (yeast)
NOC3L	nucleolar complex associated 3 homolog (S. cerevisiae)
WDR3	WD repeat domain 3
NOL11	nucleolar protein 11
DGCR14	DiGeorge syndrome critical region gene 14
WDHD1	WD repeat and HMG-box DNA binding protein 1
MPHOSPH6	M-phase phosphoprotein 6
UTP11L	UTP11-like, U3 small nucleolar ribonucleoprotein, (yeast)
GNL3L	guanine nucleotide binding protein-like 3 (nucleolar)-like
WDR73	WD repeat domain 73
LOC81691	exonuclease NEF-sp
PAK1IP1	PAK1 interacting protein 1
PRPF4	PRP4 pre-mRNA processing factor 4 homolog (yeast)
NSUN2	NOL1/NOP2/Sun domain family, member 2
MAK16	MAK16 homolog (S. cerevisiae)
SNRNP40	small nuclear ribonucleoprotein 40kDa (U5)
WDR92	WD repeat domain 92
HEATR1	HEAT repeat containing 1
EXOSC3	exosome component 3
UTP15	UTP15, U3 small nucleolar ribonucleoprotein, homolog (S. cerevisiae)
LYAR	Ly1 antibody reactive homolog (mouse)
HNRNPM	heterogeneous nuclear ribonucleoprotein M
RNASEN	ribonuclease type III, nuclear
WDR35	WD repeat domain 35
FANCI	Fanconi anemia, complementation group I
NOP16	NOP16 nucleolar protein homolog (yeast)
MRTO4	mRNA turnover 4 homolog (S. cerevisiae)
GEMIN5	gem (nuclear organelle) associated protein 5
SNRPF	small nuclear ribonucleoprotein polypeptide F
RAD51AP1	RAD51 associated protein 1
CLSPN	claspin homolog (Xenopus laevis)
DCLRE1B	DNA cross-link repair 1B (PSO2 homolog, S. cerevisiae)
EME1	essential meiotic endonuclease 1 homolog 1 (S. pombe)
PNO1	partner of NOB1 homolog (S. cerevisiae)
CIRH1A	cirrhosis, autosomal recessive 1A (cirhin)
URB2	URB2 ribosome biogenesis 2 homolog (S. cerevisiae)
DCLRE1A	DNA cross-link repair 1A (PSO2 homolog, S. cerevisiae)
SNRPD1	small nuclear ribonucleoprotein D1 polypeptide 16kDa; hypothetical protein LOC100129492
WDR76	WD repeat domain 76
BYSL	bystin-like
RRS1	RRS1 ribosome biogenesis regulator homolog (S. cerevisiae)
THOC4	THO complex 4
EFTUD2	elongation factor Tu GTP binding domain containing 2
EXOSC5	exosome component 5
LSM5	LSM5 homolog, U6 small nuclear RNA associated (S. cerevisiae)
EBNA1BP2	EBNA1 binding protein 2
Gene Group 3	Enrichment Score: 19.49457348844009( genes in cluster 3 are genes involved in DNA replication, ')
OFFICIAL_GENE_SYMBOL	Gene Name
NAT10	N-acetyltransferase 10 (GCN5-related)
POLQ	polymerase (DNA directed), theta
NRK	Nik related kinase
DNA2	DNA replication helicase 2 homolog (yeast)
XRCC2	X-ray repair complementing defective repair in Chinese hamster cells 2
PLK4	polo-like kinase 4 (Drosophila)
MCM7	minichromosome maintenance complex component 7
PDK1	pyruvate dehydrogenase kinase, isozyme 1
DDX60	DEAD (Asp-Glu-Ala-Asp) box polypeptide 60
SMC4	structural maintenance of chromosomes 4
DDX18	DEAD (Asp-Glu-Ala-Asp) box polypeptide 18
KIF20B	kinesin family member 20B
BUB1	budding uninhibited by benzimidazoles 1 homolog (yeast)
VRK2	vaccinia related kinase 2
PBK	PDZ binding kinase
VRK1	vaccinia related kinase 1
DDX20	DEAD (Asp-Glu-Ala-Asp) box polypeptide 20
ORC5L	origin recognition complex, subunit 5-like (yeast)
SLFN13	schlafen family member 13
RFC2	replication factor C (activator 1) 2, 40kDa
IPPK	inositol 1,3,4,5,6-pentakisphosphate 2-kinase
ATAD5	ATPase family, AAA domain containing 5
SACS	spastic ataxia of Charlevoix-Saguenay (sacsin)
BUB1B	budding uninhibited by benzimidazoles 1 homolog beta (yeast)
BLM	Bloom syndrome, RecQ helicase-like
KIF15	kinesin family member 15
MCM2	minichromosome maintenance complex component 2
RUVBL1	RuvB-like 1 (E. coli)
CDC6	cell division cycle 6 homolog (S. cerevisiae)
MCCC2	methylcrotonoyl-Coenzyme A carboxylase 2 (beta)
PCNA	proliferating cell nuclear antigen
POLA1	polymerase (DNA directed), alpha 1, catalytic subunit
FASTKD2	FAST kinase domains 2
RFC3	replication factor C (activator 1) 3, 38kDa
CCT5	chaperonin containing TCP1, subunit 5 (epsilon)
CSNK1G1	casein kinase 1, gamma 1
MASTL	microtubule associated serine/threonine kinase-like
KIF4A	kinesin family member 4B; kinesin family member 4A
RECQL	RecQ protein-like (DNA helicase Q1-like)
FARSB	phenylalanyl-tRNA synthetase, beta subunit
POLA2	polymerase (DNA directed), alpha 2 (70kD subunit)
CLSPN	claspin homolog (Xenopus laevis)
KIF14	kinesin family member 14
TRIP13	thyroid hormone receptor interactor 13
MCM6	minichromosome maintenance complex component 6
CDC7	cell division cycle 7 homolog (S. cerevisiae)
RAD51C	RAD51 homolog C (S. cerevisiae)
POLD3	polymerase (DNA-directed), delta 3, accessory subunit
TSSK2	testis-specific serine kinase 2
BRIP1	BRCA1 interacting protein C-terminal helicase 1
CDK2	cyclin-dependent kinase 2
MCM3	minichromosome maintenance complex component 3
SMARCAD1	SWI/SNF-related, matrix-associated actin-dependent regulator of chromatin, subfamily a, containing DEAD/H box 1
PRIM2	primase, DNA, polypeptide 2 (58kDa)
FIGNL1	fidgetin-like 1
DHX9	DEAH (Asp-Glu-Ala-His) box polypeptide 9
POLE2	polymerase (DNA directed), epsilon 2 (p59 subunit)
SMC1A	structural maintenance of chromosomes 1A
MELK	maternal embryonic leucine zipper kinase
ORC1L	origin recognition complex, subunit 1-like (yeast)
CHD1L	chromodomain helicase DNA binding protein 1-like
CHEK1	CHK1 checkpoint homolog (S. pombe)
RFC4	replication factor C (activator 1) 4, 37kDa
MCM4	minichromosome maintenance complex component 4
FANCI	Fanconi anemia, complementation group I
RAD51	RAD51 homolog (RecA homolog, E. coli) (S. cerevisiae)
ABCF2	ATP-binding cassette, sub-family F (GCN20), member 2
SMC2	structural maintenance of chromosomes 2
KIF22	kinesin family member 22
MCM8	minichromosome maintenance complex component 8
FANCM	Fanconi anemia, complementation group M
HELLS	helicase, lymphoid-specific
MCM5	minichromosome maintenance complex component 5
Gene Group 4	Enrichment Score: 16.316042115487015(ubiquitin like conjugation proteins)
OFFICIAL_GENE_SYMBOL	Gene Name
MTBP	Mdm2, transformed 3T3 cell double minute 2, p53 binding protein (mouse) binding protein, 104kDa
UBD	ubiquitin D
USP40	ubiquitin specific peptidase 40
CDCA3	cell division cycle associated 3
Gene Group 5	Enrichment Score: 15.402940424476228(contains genes involved in nucleosome assembly, packaging)
OFFICIAL_GENE_SYMBOL	Gene Name
HIST2H2AC	histone cluster 2, H2ac
HIST1H2AE, HIST1H2AB	histone cluster 1, H2ae; histone cluster 1, H2ab
CHAF1A	chromatin assembly factor 1, subunit A (p150)
HIST1H2BF, HIST1H2BE	histone cluster 1, H2bi; histone cluster 1, H2bg; histone cluster 1, H2be; histone cluster 1, H2bf; histone cluster 1, H2bc
HIST2H2AA4, HIST2H2AA3	histone cluster 2, H2aa3; histone cluster 2, H2aa4
HIST1H2BB	histone cluster 1, H2bb
HIST1H2BM	histone cluster 1, H2bm
HIST1H2BH	histone cluster 1, H2bh
MCM2	minichromosome maintenance complex component 2
CHAF1B	chromatin assembly factor 1, subunit B (p60)
HIST1H1B	histone cluster 1, H1b
HIST1H2BJ	histone cluster 1, H2bj
HIST1H3B, HIST1H3F, HIST1H3I, HIST1H2AD, HIST2H3D, HIST2H3A, HIST1H3H, HIST1H3D, HIST2H3C, HIST1H3A	histone cluster 1, H3j; histone cluster 1, H3i; histone cluster 1, H3h; histone cluster 1, H3g; histone cluster 1, H3f; histone cluster 1, H3e; histone cluster 1, H3d; histone cluster 1, H3c; histone cluster 1, H3b; histone cluster 1, H3a; histone cluster 1, H2ad; histone cluster 2, H3a; histone cluster 2, H3c; histone cluster 2, H3d
ASF1B	ASF1 anti-silencing function 1 homolog B (S. cerevisiae)
HIST1H2BK	histone cluster 1, H2bk
HIST1H2AI, HIST1H2AL, HIST1H2AH	histone cluster 1, H2ag; histone cluster 1, H2ah; histone cluster 1, H2ai; histone cluster 1, H2ak; histone cluster 1, H2al; histone cluster 1, H2am
HIST2H2AB	histone cluster 2, H2ab
Gene Group 6	Enrichment Score: 11.550803864822736(genes involved in transcription, transcription regulation )
OFFICIAL_GENE_SYMBOL	Gene Name
MYBL1	v-myb myeloblastosis viral oncogene homolog (avian)-like 1
E2F7	E2F transcription factor 7
ZNF738	zinc finger protein 738
FOXM1	forkhead box M1
TAF1A	TATA box binding protein (TBP)-associated factor, RNA polymerase I, A, 48kDa
E2F8	E2F transcription factor 8
TFDP1	transcription factor Dp-1
GTF3C6	general transcription factor IIIC, polypeptide 6, alpha 35kDa
TAF1B	TATA box binding protein (TBP)-associated factor, RNA polymerase I, B, 63kDa
MED4	mediator complex subunit 4
MYBL2	v-myb myeloblastosis viral oncogene homolog (avian)-like 2
LCORL	ligand dependent nuclear receptor corepressor-like
Gene Group 7	Enrichment Score: 8.500379415714711
OFFICIAL_GENE_SYMBOL	Gene Name
EFTUD2	elongation factor Tu GTP binding domain containing 2
RABL2B	RAB, member of RAS oncogene family-like 2B
GNL3L	guanine nucleotide binding protein-like 3 (nucleolar)-like
LSG1	large subunit GTPase 1 homolog (S. cerevisiae)
RABL2A	RAB, member of RAS oncogene family-like 2A
Gene Group 8	Enrichment Score: 7.744510787096539
OFFICIAL_GENE_SYMBOL	Gene Name
FANCL	Fanconi anemia, complementation group L
ZNF276	zinc finger protein 276
NEIL3	nei endonuclease VIII-like 3 (E. coli)
GTF3A	general transcription factor IIIA
POLR1A	polymerase (RNA) I polypeptide A, 194kDa
PAK1IP1	PAK1 interacting protein 1
DTX3L	deltex 3-like (Drosophila)
POLR1B	polymerase (RNA) I polypeptide B, 128kDa
TCF19	transcription factor 19
RFWD3	ring finger and WD repeat domain 3
MCM10	minichromosome maintenance complex component 10
BAZ1A	bromodomain adjacent to zinc finger domain, 1A
LYAR	Ly1 antibody reactive homolog (mouse)
UHRF1	ubiquitin-like with PHD and ring finger domains 1
ESCO2	establishment of cohesion 1 homolog 2 (S. cerevisiae)
Gene Group 9	Enrichment Score: 7.338813997741651
OFFICIAL_GENE_SYMBOL	Gene Name
EXO1	exonuclease 1
RNASEH2A	ribonuclease H2, subunit A
GEN1	Gen homolog 1, endonuclease (Drosophila)
FEN1	flap structure-specific endonuclease 1
Gene Group 10	Enrichment Score: 6.18372755377378
OFFICIAL_GENE_SYMBOL	Gene Name
BUB1B	budding uninhibited by benzimidazoles 1 homolog beta (yeast)
PSMA4	proteasome (prosome, macropain) subunit, alpha type, 4
PSMB9	proteasome (prosome, macropain) subunit, beta type, 9 (large multifunctional peptidase 2)
FBXO5	F-box protein 5
PSMD14	proteasome (prosome, macropain) 26S subunit, non-ATPase, 14
CCNB1	cyclin B1
PSMD2	proteasome (prosome, macropain) 26S subunit, non-ATPase, 2
PSMA2	proteasome (prosome, macropain) subunit, alpha type, 2
PSMD1	proteasome (prosome, macropain) 26S subunit, non-ATPase, 1
MAD2L1	MAD2 mitotic arrest deficient-like 1 (yeast)
Gene Group 11	Enrichment Score: 5.419678122097099
OFFICIAL_GENE_SYMBOL	Gene Name
SLFN13	schlafen family member 13
VARS2	valyl-tRNA synthetase 2, mitochondrial (putative)
FARSB	phenylalanyl-tRNA synthetase, beta subunit
WARS	tryptophanyl-tRNA synthetase
VARS	valyl-tRNA synthetase
Gene Group 12	Enrichment Score: 4.490519696500896
OFFICIAL_GENE_SYMBOL	Gene Name
BRI3BP	BRI3 binding protein
SLC43A3	solute carrier family 43, member 3
C4orf21	chromosome 4 open reading frame 21
MFSD1	major facilitator superfamily domain containing 1
FOXRED1	FAD-dependent oxidoreductase domain containing 1
TMEM209	transmembrane protein 209
TMEM19	transmembrane protein 19
TMEM45A	transmembrane protein 45A
KIAA1524	KIAA1524
C7orf68	chromosome 7 open reading frame 68
SLC30A6	solute carrier family 30 (zinc transporter), member 6
CCPG1	cell cycle progression 1
SFT2D2	SFT2 domain containing 2
Gene Group 13	Enrichment Score: 4.489656776346854
OFFICIAL_GENE_SYMBOL	Gene Name
NUP160	nucleoporin 160kDa
NUP107	nucleoporin 107kDa
TMEM48	transmembrane protein 48
CSE1L	CSE1 chromosome segregation 1-like (yeast)
NUP188	nucleoporin 188kDa
NUP88	nucleoporin 88kDa
NUP54	nucleoporin 54kDa
NUP155	nucleoporin 155kDa
NUP43	nucleoporin 43kDa
Gene Group 14	Enrichment Score: 3.0485830451668887(purine biosynthesis)
OFFICIAL_GENE_SYMBOL	Gene Name
PPAT	phosphoribosyl pyrophosphate amidotransferase
GART	phosphoribosylglycinamide formyltransferase, phosphoribosylglycinamide synthetase, phosphoribosylaminoimidazole synthetase
ADSS	adenylosuccinate synthase
PFAS	phosphoribosylformylglycinamidine synthase
Gene Group 15	Enrichment Score: 1.2147131151412554
OFFICIAL_GENE_SYMBOL	Gene Name
PSMD14	proteasome (prosome, macropain) 26S subunit, non-ATPase, 14
ZMPSTE24	zinc metallopeptidase (STE24 homolog, S. cerevisiae)
USP40	ubiquitin specific peptidase 40
USP5	ubiquitin specific peptidase 5 (isopeptidase T)
Gene Group 16	Enrichment Score: 0.32495513313336793
OFFICIAL_GENE_SYMBOL	Gene Name
ALG6	asparagine-linked glycosylation 6, alpha-1,3-glucosyltransferase homolog (S. cerevisiae)
MBOAT4	membrane bound O-acyltransferase domain containing 4
ALG8	asparagine-linked glycosylation 8, alpha-1,3-glucosyltransferase homolog (S. cerevisiae)
PIGW	phosphatidylinositol glycan anchor biosynthesis, class W
SPCS2, LOC653566	signal peptidase complex subunit 2 homolog (S. cerevisiae); signal peptidase complex subunit 2 homolog pseudogene
PIGB	phosphatidylinositol glycan anchor biosynthesis, class B
