# Supplementary material for: Impact of IL-27 on hepatocyte antiviral gene expression and function
Source: Wellcome Open Res. 2016 Nov 17;1:17. [Version 1] doi: 10.12688/wellcomeopenres.9917.1 (PMC5207303; doi:10.12688/wellcomeopenres.9917.1)
Supplement: Supplementary file 3 [file wellcomeopenres-1-10688-s0002.tgz]

Archive with 1 entries (1 files):
- 5368ad0d-0543-464b-8d64-a9d4fdefa5ed.xlsx
