# Supplementary material for: Impact of IL-27 on hepatocyte antiviral gene expression and function
Source: Wellcome Open Res. 2016 Nov 17;1:17. [Version 1] doi: 10.12688/wellcomeopenres.9917.1 (PMC5207303; doi:10.12688/wellcomeopenres.9917.1)
Supplement: Supplementary file 3 [file wellcomeopenres-1-10688-s0002.tgz › 5368ad0d-0543-464b-8d64-a9d4fdefa5ed.xlsx]

## Sheet: Sheet1
Supplementary Table 3A
NAME	SIZE
GSE15750_DAY6_VS_DAY10_EFF_CD8_TCELL_UP	170
GSE15750_DAY6_VS_DAY10_TRAF6KO_EFF_CD8_TCELL_UP	167
GSE36476_CTRL_VS_TSST_ACT_72H_MEMORY_CD4_TCELL_OLD_DN	181
GSE36476_CTRL_VS_TSST_ACT_40H_MEMORY_CD4_TCELL_OLD_DN	184
GSE24634_TEFF_VS_TCONV_DAY5_IN_CULTURE_UP	176
GSE24634_TREG_VS_TCONV_POST_DAY5_IL4_CONVERSION_UP	169
GSE22886_UNSTIM_VS_IL2_STIM_NKCELL_DN	174
GSE36476_CTRL_VS_TSST_ACT_40H_MEMORY_CD4_TCELL_YOUNG_DN	173
GSE36476_CTRL_VS_TSST_ACT_72H_MEMORY_CD4_TCELL_YOUNG_DN	171
GSE22886_UNSTIM_VS_IL15_STIM_NKCELL_DN	186
GSE30962_PRIMARY_VS_SECONDARY_ACUTE_LCMV_INF_CD8_TCELL_UP	179
GSE24634_TEFF_VS_TCONV_DAY7_IN_CULTURE_UP	181
GSE24634_TREG_VS_TCONV_POST_DAY3_IL4_CONVERSION_UP	175
GSE17974_CTRL_VS_ACT_IL4_AND_ANTI_IL12_24H_CD4_TCELL_DN	164
GSE15930_NAIVE_VS_48H_IN_VITRO_STIM_CD8_TCELL_DN	179
GSE10239_NAIVE_VS_DAY4.5_EFF_CD8_TCELL_DN	174
GSE22886_UNSTIM_VS_STIM_MEMORY_TCELL_DN	180
GSE22886_NAIVE_CD4_TCELL_VS_12H_ACT_TH1_DN	182
GSE15930_NAIVE_VS_24H_IN_VITRO_STIM_CD8_TCELL_DN	174
GSE7764_IL15_TREATED_VS_CTRL_NK_CELL_24H_UP	168
GSE17974_CTRL_VS_ACT_IL4_AND_ANTI_IL12_48H_CD4_TCELL_DN	169
GSE22886_NAIVE_CD4_TCELL_VS_48H_ACT_TH1_DN	184
GSE24634_TREG_VS_TCONV_POST_DAY7_IL4_CONVERSION_UP	178
GSE3982_NKCELL_VS_TH2_DN	174
GSE15930_NAIVE_VS_24H_IN_VITRO_STIM_INFAB_CD8_TCELL_DN	176
GSE1460_INTRATHYMIC_T_PROGENITOR_VS_NAIVE_CD4_TCELL_ADULT_BLOOD_UP	178
GSE17974_0H_VS_24H_IN_VITRO_ACT_CD4_TCELL_DN	167
GSE15930_NAIVE_VS_48H_IN_VITRO_STIM_IL12_CD8_TCELL_DN	180
GSE24634_NAIVE_CD4_TCELL_VS_DAY5_IL4_CONV_TREG_DN	180
GSE15930_NAIVE_VS_24H_IN_VITRO_STIM_IL12_CD8_TCELL_DN	173
GSE24634_NAIVE_CD4_TCELL_VS_DAY3_IL4_CONV_TREG_DN	180
GSE15930_NAIVE_VS_48H_IN_VITRO_STIM_IFNAB_CD8_TCELL_DN	177
GSE24634_TEFF_VS_TCONV_DAY3_IN_CULTURE_UP	175
GSE22886_NAIVE_CD4_TCELL_VS_48H_ACT_TH2_DN	181
GSE24634_NAIVE_CD4_TCELL_VS_DAY7_IL4_CONV_TREG_DN	181
GSE31082_DN_VS_CD8_SP_THYMOCYTE_UP	173
GSE12845_IGD_POS_BLOOD_VS_PRE_GC_TONSIL_BCELL_DN	177
GOLDRATH_EFF_VS_MEMORY_CD8_TCELL_UP	187
GSE17974_CTRL_VS_ACT_IL4_AND_ANTI_IL12_12H_CD4_TCELL_DN	170
GSE12845_NAIVE_VS_PRE_GC_TONSIL_BCELL_DN	179

## Sheet: Sheet2
Supplementary Table 3B
NAME	SIZE
GSE17974_0H_VS_24H_IN_VITRO_ACT_CD4_TCELL_UP	150
GSE17974_0H_VS_12H_IN_VITRO_ACT_CD4_TCELL_UP	163
GSE17974_CTRL_VS_ACT_IL4_AND_ANTI_IL12_24H_CD4_TCELL_UP	164
GSE17974_CTRL_VS_ACT_IL4_AND_ANTI_IL12_6H_CD4_TCELL_UP	169
GSE17974_0H_VS_6H_IN_VITRO_ACT_CD4_TCELL_UP	158
GSE14769_UNSTIM_VS_40MIN_LPS_BMDM_DN	172
GSE17974_0H_VS_4H_IN_VITRO_ACT_CD4_TCELL_UP	164
GSE36476_CTRL_VS_TSST_ACT_72H_MEMORY_CD4_TCELL_YOUNG_UP	175
GSE17974_CTRL_VS_ACT_IL4_AND_ANTI_IL12_12H_CD4_TCELL_UP	161
GSE22886_NAIVE_CD4_TCELL_VS_12H_ACT_TH2_UP	173
GSE17974_IL4_AND_ANTI_IL12_VS_UNTREATED_2H_ACT_CD4_TCELL_DN	150
GSE17974_CTRL_VS_ACT_IL4_AND_ANTI_IL12_48H_CD4_TCELL_UP	151
GSE14769_UNSTIM_VS_60MIN_LPS_BMDM_DN	181
GSE17974_0H_VS_48H_IN_VITRO_ACT_CD4_TCELL_UP	164
GSE36476_CTRL_VS_TSST_ACT_40H_MEMORY_CD4_TCELL_YOUNG_UP	176
GSE17974_CTRL_VS_ACT_IL4_AND_ANTI_IL12_4H_CD4_TCELL_UP	167
GSE24142_ADULT_VS_FETAL_EARLY_THYMIC_PROGENITOR_UP	176
GSE13485_DAY1_VS_DAY7_YF17D_VACCINE_PBMC_UP	137
GSE36476_CTRL_VS_TSST_ACT_40H_MEMORY_CD4_TCELL_OLD_UP	172
GSE22886_NAIVE_CD4_TCELL_VS_48H_ACT_TH2_UP	171
GSE20715_0H_VS_48H_OZONE_TLR4_KO_LUNG_UP	173
GSE22886_NAIVE_CD4_TCELL_VS_48H_ACT_TH1_UP	168
GSE32423_MEMORY_VS_NAIVE_CD8_TCELL_UP	178
GSE9988_ANTI_TREM1_VS_CTRL_TREATED_MONOCYTES_UP	174
GSE24634_NAIVE_CD4_TCELL_VS_DAY7_IL4_CONV_TREG_UP	173
GSE24634_NAIVE_CD4_TCELL_VS_DAY5_IL4_CONV_TREG_UP	165
GSE14769_UNSTIM_VS_80MIN_LPS_BMDM_DN	178
GSE19825_NAIVE_VS_IL2RAHIGH_DAY3_EFF_CD8_TCELL_UP	169
GSE7852_THYMUS_VS_FAT_TCONV_DN	175
GSE7460_CTRL_VS_TGFB_TREATED_ACT_FOXP3_HET_TCONV_DN	168
GSE36476_CTRL_VS_TSST_ACT_72H_MEMORY_CD4_TCELL_OLD_UP	180
GSE17974_CTRL_VS_ACT_IL4_AND_ANTI_IL12_2H_CD4_TCELL_UP	161
GSE36476_CTRL_VS_TSST_ACT_16H_MEMORY_CD4_TCELL_YOUNG_UP	170
GSE3982_MAST_CELL_VS_NEUTROPHIL_DN	179
GSE15930_NAIVE_VS_48H_IN_VITRO_STIM_CD8_TCELL_UP	179
GSE7852_THYMUS_VS_FAT_TREG_DN	177
GSE22886_DAY0_VS_DAY7_MONOCYTE_IN_CULTURE_UP	171
GSE17974_CTRL_VS_ACT_IL4_AND_ANTI_IL12_72H_CD4_TCELL_UP	166
GSE17974_0H_VS_2H_IN_VITRO_ACT_CD4_TCELL_UP	167
GSE24634_NAIVE_CD4_TCELL_VS_DAY3_IL4_CONV_TREG_UP	169
